# Supplementary material for: 4-(4-Methoxy­phen­yl)-7,7-dimethyl-5-oxo-5,6,7,8-tetra­hydrochromene-2,5-dione
Source: Acta Crystallogr Sect E Struct Rep Online. 2009 Nov 25;65(Pt 12):o3216. doi: 10.1107/S160053680904971X (PMC2972097; doi:10.1107/S160053680904971X)
Supplement: Supplementary file 1 [file e-65-o3216-sup1.cif]

##############################################################################
###                                                                        ###
###        Electronic paper (Acta Crystallographica Section E)             ###
###                                                                        ###
##############################################################################
#                                                                            #
# This CIF contains the data in a paper accepted for publication in Acta     #
# Crystallographica Section E. It conforms to the requirements of Notes      #
# for Authors for Section E, and has been peer reviewed under the auspices   #
# of the IUCr Commission on Journals.                                        #
#                                                                            #
# Full details of the Crystallographic Information File format               #
# are given in the paper "The Crystallographic Information File (CIF):       #
# a New Standard Archive File for Crystallography" by S. R. Hall, F. H.      #
# Allen and I. D. Brown [Acta Cryst. (1991), A47, 655-685].                  #
#                                                                            #
# The current version of the core CIF dictionary is obtainable from          #
# ftp://ftp.iucr.org/pub/cif_core.dic. The current version number is 2.4.    #
#                                                                            #
# Software is freely available for graphical display of the structure(s) in  #
# this CIF.  For information consult the CIF home page http://www.iucr.org/  #
# cif/home.html                                                              #
#                                                                            #
# This file may be used for bona fide research purposes within the           #
# scientific community so long as proper attribution is given to the journal # 
# article from which it was obtained.                                        #
#                                                                            #
##############################################################################
                                             
data_I
_audit_creation_method     SHELXL-97
_chemical_name_systematic
;
4-(4-Methoxyphenyl)-7,7-dimethyl-5-oxo-5,6,7,8-tetrahydrochromene-2,5-dione
;
_chemical_name_common     ?
_chemical_formula_moiety     'C18 H20 O4'
_chemical_formula_sum     'C18 H20 O4'
_chemical_formula_weight     300.34
_chemical_melting_point     ?
_symmetry_cell_setting     orthorhombic
_symmetry_space_group_name_H-M     'P 21 21 21'
_symmetry_space_group_name_Hall     'P 2ac 2ab'
loop_
    _symmetry_equiv_pos_as_xyz
    'x, y, z'
    '-x+1/2, -y, z+1/2'
    '-x, y+1/2, -z+1/2'
    'x+1/2, -y+1/2, -z'
_cell_length_a     5.9793(6)
_cell_length_b     11.7371(12)
_cell_length_c     22.565(2)
_cell_angle_alpha     90.00
_cell_angle_beta     90.00
_cell_angle_gamma     90.00
_cell_volume     1583.6(3)
_cell_formula_units_Z     4
_cell_measurement_reflns_used     2932
_cell_measurement_theta_min     2.504
_cell_measurement_theta_max     25.343
_cell_measurement_temperature     298(2)
_exptl_crystal_description     prism
_exptl_crystal_colour     colorless
_exptl_crystal_size_max     0.37
_exptl_crystal_size_mid     0.21
_exptl_crystal_size_min     0.17
_exptl_crystal_density_diffrn     1.260
_exptl_crystal_density_meas     ?
_exptl_crystal_density_method     'not measured'
_exptl_crystal_F_000     640
_exptl_absorpt_coefficient_mu     0.088
_exptl_absorpt_correction_type     multi-scan
_exptl_absorpt_process_details     '(SADABS; Bruker, 1999)'
_exptl_absorpt_correction_T_min     0.9681
_exptl_absorpt_correction_T_max     0.9851
_exptl_special_details
;
;
_diffrn_ambient_temperature     298(2)
_diffrn_radiation_type     MoK\a
_diffrn_radiation_wavelength     0.71073
_diffrn_radiation_source     'fine-focus sealed tube'
_diffrn_radiation_monochromator     graphite
_diffrn_measurement_device_type     'Bruker SMART CCD area-detector'
_diffrn_measurement_method     '\f and \w'
_diffrn_detector_area_resol_mean     ?
_diffrn_reflns_number     7934
_diffrn_reflns_av_R_equivalents     0.0745
_diffrn_reflns_av_sigmaI/netI     0.0451
_diffrn_reflns_theta_min     1.80
_diffrn_reflns_theta_max     25.01
_diffrn_reflns_theta_full     25.01
_diffrn_measured_fraction_theta_max     1.000
_diffrn_measured_fraction_theta_full     1.000
_diffrn_reflns_limit_h_min     -7
_diffrn_reflns_limit_h_max     6
_diffrn_reflns_limit_k_min     -13
_diffrn_reflns_limit_k_max     10
_diffrn_reflns_limit_l_min     -25
_diffrn_reflns_limit_l_max     26
_diffrn_standards_number     0
_diffrn_standards_interval_count     ?
_diffrn_standards_interval_time     ?
_diffrn_standards_decay_%     ?
_refine_special_details
;
Refinement of <i>F</i>^2^ against ALL reflections. The weighted <i>R</i>-factor
<i>wR</i> and goodness of fit <i>S</i> are based on <i>F</i>^2^, conventional
<i>R</i>-factors <i>R</i> are based on <i>F</i>, with <i>F</i> set to zero for
negative <i>F</i>^2^. The threshold expression of <i>F</i>^2^ >
\s(<i>F</i>^2^) is used only for calculating <i>R</i>-factors(gt) <i>etc</i>.
and is not relevant to the choice of reflections for refinement.
<i>R</i>-factors based on <i>F</i>^2^ are statistically about twice as large
as those based on <i>F</i>, and <i>R</i>- factors based on ALL data will be
even larger.
;
_reflns_number_total     1643
_reflns_number_gt     1288
_reflns_threshold_expression     I>2\s(I)
_refine_ls_structure_factor_coef     Fsqd
_refine_ls_matrix_type     full
_refine_ls_R_factor_all     0.0617
_refine_ls_R_factor_gt     0.0455
_refine_ls_wR_factor_gt     0.1127
_refine_ls_wR_factor_ref     0.1282
_refine_ls_goodness_of_fit_ref     1.050
_refine_ls_restrained_S_all     1.050
_refine_ls_number_reflns     1643
_refine_ls_number_parameters     233
_refine_ls_number_restraints     0
_refine_ls_hydrogen_treatment     constr
_refine_ls_weighting_scheme     calc
_refine_ls_weighting_details
         'calc w=1/[\s^2^(Fo^2^)+(0.0461P)^2^+0.5530P] where P=(Fo^2^+2Fc^2^)/3'
_atom_sites_solution_hydrogens     geom
_atom_sites_solution_primary     direct
_atom_sites_solution_secondary     difmap
_refine_ls_shift/su_max     0.001
_refine_ls_shift/su_mean     0.000
_refine_diff_density_max     0.280
_refine_diff_density_min     -0.257
_refine_ls_extinction_method     'SHELXL97 (Sheldrick, 2008)'
_refine_ls_extinction_coef     0.031(4)
_refine_ls_extinction_expression
                                  'Fc^*^=kFc[1+0.001xFc^2^\l^3^/sin(2\q)]^-1/4^'
loop_
    _atom_type_symbol
    _atom_type_description
    _atom_type_scat_dispersion_real
    _atom_type_scat_dispersion_imag
    _atom_type_scat_source
    'C' 'C' 0.0033 0.0000
                         'International Tables Vol C Tables 4.2.6.8 and 6.1.1.4'
    'H' 'H' 0.0000 0.0000
                         'International Tables Vol C Tables 4.2.6.8 and 6.1.1.4'
    'O' 'O' 0.0106 0.0000
                         'International Tables Vol C Tables 4.2.6.8 and 6.1.1.4'
_computing_data_collection     'SMART (Bruker, 1999)'
_computing_cell_refinement     'SAINT (Bruker, 1999)'
_computing_data_reduction     'SAINT (Bruker, 1999)'
_computing_structure_solution     'SHELXS97 (Sheldrick, 2008)'
_computing_structure_refinement     'SHELXL97 (Sheldrick, 2008)'
_computing_molecular_graphics     'ORTEP-3 (Farrugia, 1997)'
_computing_publication_material     'SHELXL97 (Sheldrick, 2008)'
loop_
    _atom_site_type_symbol
    _atom_site_label
    _atom_site_fract_x
    _atom_site_fract_y
    _atom_site_fract_z
    _atom_site_U_iso_or_equiv
    _atom_site_adp_type
    _atom_site_calc_flag
    _atom_site_refinement_flags
    _atom_site_occupancy
    _atom_site_disorder_assembly
    _atom_site_disorder_group
    O O1 0.2602(5) 0.1771(2) 0.05280(10) 0.0674(8) Uani d . 1 A .
    O O2 0.1786(9) 0.0959(3) -0.03152(13) 0.1292(18) Uani d . 1 . .
    O O3 0.8756(6) 0.0717(3) 0.17213(14) 0.0865(10) Uani d . 1 A .
    O O4 0.2049(6) -0.4043(2) 0.11499(12) 0.0742(9) Uani d . 1 . .
    C C1 0.3211(11) 0.1093(3) 0.00511(16) 0.0782(15) Uani d . 1 . .
    C C2 0.5491(10) 0.0631(4) 0.00509(16) 0.0766(15) Uani d . 1 . .
    H H2A 0.6523 0.1218 -0.0079 0.092 Uiso calc R 1 . .
    H H2B 0.5577 0.0005 -0.0229 0.092 Uiso calc R 1 . .
    C C3 0.6193(8) 0.0208(3) 0.06653(15) 0.0596(10) Uani d . 1 . .
    H H3 0.7809 0.0069 0.0657 0.072 Uiso calc R 1 . .
    C C4 0.5755(7) 0.1163(3) 0.10917(15) 0.0498(9) Uani d . 1 A .
    C C5 0.7227(8) 0.1351(4) 0.1596(2) 0.0757(13) Uani d . 1 . .
    C C6 0.7088(10) 0.2528(4) 0.1872(2) 0.0597(17) Uani d P 0.721(7) A 1
    H H6A 0.7831 0.3072 0.1616 0.072 Uiso calc PR 0.721(7) A 1
    H H6B 0.7866 0.2523 0.2249 0.072 Uiso calc PR 0.721(7) A 1
    C C6' 0.584(3) 0.1803(12) 0.2150(6) 0.064(5) Uani d P 0.279(7) A 2
    H H6'1 0.4749 0.1236 0.2271 0.077 Uiso calc PR 0.279(7) A 2
    H H6'2 0.6836 0.1945 0.2481 0.077 Uiso calc PR 0.279(7) A 2
    C C7 0.4652(6) 0.2907(3) 0.19705(14) 0.0516(9) Uani d . 1 . .
    C C8 0.3415(7) 0.2858(3) 0.13786(14) 0.0591(10) Uani d . 1 A .
    H H8A 0.1821 0.2814 0.1455 0.071 Uiso calc R 1 . .
    H H8B 0.3695 0.3559 0.1163 0.071 Uiso calc R 1 . .
    C C9 0.4070(7) 0.1883(3) 0.10012(13) 0.0502(9) Uani d . 1 . .
    C C10 0.3528(11) 0.2039(5) 0.2381(2) 0.0695(19) Uani d P 0.721(7) A 1
    H H10A 0.4307 0.2017 0.2753 0.104 Uiso calc PR 0.721(7) A 1
    H H10B 0.3571 0.1299 0.2201 0.104 Uiso calc PR 0.721(7) A 1
    H H10C 0.2001 0.2258 0.2447 0.104 Uiso calc PR 0.721(7) A 1
    C C11 0.4615(15) 0.4084(6) 0.2232(3) 0.080(2) Uani d P 0.721(7) A 1
    H H11A 0.5441 0.4088 0.2597 0.119 Uiso calc PR 0.721(7) A 1
    H H11B 0.3097 0.4307 0.2308 0.119 Uiso calc PR 0.721(7) A 1
    H H11C 0.5286 0.4611 0.1959 0.119 Uiso calc PR 0.721(7) A 1
    C C10' 0.651(3) 0.3774(11) 0.1822(7) 0.062(4) Uani d P 0.279(7) A 2
    H H10D 0.5839 0.4465 0.1678 0.094 Uiso calc PR 0.279(7) A 2
    H H10E 0.7469 0.3463 0.1522 0.094 Uiso calc PR 0.279(7) A 2
    H H10F 0.7361 0.3934 0.2172 0.094 Uiso calc PR 0.279(7) A 2
    C C11' 0.326(4) 0.3516(15) 0.2465(7) 0.073(5) Uani d P 0.279(7) A 2
    H H11D 0.4237 0.3733 0.2783 0.109 Uiso calc PR 0.279(7) A 2
    H H11E 0.2137 0.3005 0.2612 0.109 Uiso calc PR 0.279(7) A 2
    H H11F 0.2560 0.4182 0.2303 0.109 Uiso calc PR 0.279(7) A 2
    C C12 0.5050(7) -0.0900(3) 0.08200(13) 0.0496(9) Uani d . 1 . .
    C C13 0.3053(7) -0.0949(3) 0.11313(14) 0.0522(9) Uani d . 1 . .
    H H13 0.2407 -0.0275 0.1263 0.063 Uiso calc R 1 . .
    C C14 0.1992(7) -0.1971(3) 0.12516(14) 0.0545(9) Uani d . 1 . .
    H H14 0.0657 -0.1980 0.1463 0.065 Uiso calc R 1 . .
    C C15 0.2929(7) -0.2976(3) 0.10557(15) 0.0533(9) Uani d . 1 . .
    C C16 0.4910(7) -0.2948(3) 0.07371(15) 0.0595(10) Uani d . 1 . .
    H H16 0.5539 -0.3623 0.0601 0.071 Uiso calc R 1 . .
    C C17 0.5949(7) -0.1928(3) 0.06213(14) 0.0570(9) Uani d . 1 . .
    H H17 0.7277 -0.1922 0.0406 0.068 Uiso calc R 1 . .
    C C18 0.0106(9) -0.4122(4) 0.1497(2) 0.0809(13) Uani d . 1 . .
    H H18A 0.0434 -0.3882 0.1895 0.121 Uiso calc R 1 . .
    H H18B -0.0408 -0.4897 0.1502 0.121 Uiso calc R 1 . .
    H H18C -0.1035 -0.3641 0.1333 0.121 Uiso calc R 1 . .
loop_
    _atom_site_aniso_label
    _atom_site_aniso_U_11
    _atom_site_aniso_U_22
    _atom_site_aniso_U_33
    _atom_site_aniso_U_12
    _atom_site_aniso_U_13
    _atom_site_aniso_U_23
    O1 0.094(2) 0.0597(15) 0.0483(13) 0.0106(16) -0.0219(15) 0.0002(11)
    O2 0.216(5) 0.103(2) 0.0688(18) 0.026(3) -0.067(3) -0.0170(18)
    O3 0.071(2) 0.0778(19) 0.110(2) 0.0202(19) -0.0248(19) -0.0096(18)
    O4 0.090(2) 0.0495(15) 0.0830(18) -0.0081(17) 0.0002(19) -0.0120(13)
    C1 0.139(5) 0.058(2) 0.0377(18) 0.008(3) -0.018(3) 0.0036(17)
    C2 0.124(4) 0.061(2) 0.045(2) 0.003(3) 0.016(3) 0.0031(18)
    C3 0.073(3) 0.053(2) 0.0527(19) 0.003(2) 0.010(2) -0.0003(16)
    C4 0.056(2) 0.0419(17) 0.0511(18) -0.0029(18) 0.0013(18) 0.0013(14)
    C5 0.067(3) 0.069(3) 0.092(3) 0.020(3) -0.025(3) -0.019(2)
    C6 0.061(4) 0.057(3) 0.061(3) -0.004(3) -0.006(3) -0.005(2)
    C6' 0.077(11) 0.058(8) 0.057(8) -0.006(9) -0.015(8) 0.006(6)
    C7 0.058(2) 0.052(2) 0.0456(18) -0.002(2) -0.0049(17) -0.0024(15)
    C8 0.072(3) 0.0501(19) 0.0554(19) 0.009(2) -0.010(2) -0.0061(16)
    C9 0.065(2) 0.0471(17) 0.0381(16) -0.002(2) -0.0074(18) 0.0046(14)
    C10 0.083(5) 0.082(4) 0.044(3) 0.000(4) 0.001(3) 0.011(3)
    C11 0.097(6) 0.071(4) 0.071(4) 0.009(4) -0.022(4) -0.019(3)
    C10' 0.063(9) 0.055(8) 0.069(8) -0.007(8) 0.002(8) -0.008(7)
    C11' 0.084(13) 0.074(10) 0.061(9) 0.006(10) -0.007(9) -0.016(8)
    C12 0.062(2) 0.0481(19) 0.0382(16) 0.0058(19) -0.0006(17) -0.0007(14)
    C13 0.063(2) 0.0440(18) 0.0500(18) 0.0108(19) 0.0036(19) -0.0043(15)
    C14 0.059(2) 0.053(2) 0.0510(18) 0.005(2) 0.0000(19) -0.0069(16)
    C15 0.064(2) 0.0478(19) 0.0477(17) 0.000(2) -0.0131(19) -0.0059(15)
    C16 0.072(3) 0.050(2) 0.057(2) 0.013(2) -0.002(2) -0.0141(17)
    C17 0.064(2) 0.057(2) 0.0498(19) 0.007(2) 0.0061(19) -0.0057(16)
    C18 0.083(3) 0.061(2) 0.099(3) -0.014(3) -0.002(3) 0.003(2)
_geom_special_details
;
All e.s.d.'s (except the e.s.d. in the dihedral angle between two l.s. planes)
are estimated using the full covariance matrix. The cell e.s.d.'s are taken
into account individually in the estimation of e.s.d.'s in distances, angles
and torsion angles; correlations between e.s.d.'s in cell parameters are only
used when they are defined by crystal symmetry. An approximate (isotropic)
treatment of cell e.s.d.'s is used for estimating e.s.d.'s involving l.s.
planes.
;
loop_
    _geom_bond_atom_site_label_1
    _geom_bond_atom_site_label_2
    _geom_bond_site_symmetry_2
    _geom_bond_distance
    _geom_bond_publ_flag
    O1 C1 . 1.387(5) ?
    O1 C9 . 1.388(4) ?
    O2 C1 . 1.197(6) ?
    O3 C5 . 1.213(5) ?
    O4 C15 . 1.376(4) ?
    O4 C18 . 1.404(6) ?
    C1 C2 . 1.467(7) ?
    C2 C3 . 1.531(5) ?
    C2 H2A . 0.9700 ?
    C2 H2B . 0.9700 ?
    C3 C4 . 1.500(5) ?
    C3 C12 . 1.510(5) ?
    C3 H3 . 0.9800 ?
    C4 C9 . 1.331(5) ?
    C4 C5 . 1.455(5) ?
    C5 C6 . 1.517(6) ?
    C5 C6' . 1.592(16) ?
    C6 C7 . 1.539(7) ?
    C6 H6A . 0.9700 ?
    C6 H6B . 0.9700 ?
    C6' C7 . 1.532(15) ?
    C6' H6'1 . 0.9700 ?
    C6' H6'2 . 0.9700 ?
    C7 C11 . 1.503(7) ?
    C7 C8 . 1.528(5) ?
    C7 C10 . 1.533(6) ?
    C7 C10' . 1.542(14) ?
    C7 C11' . 1.564(16) ?
    C8 C9 . 1.479(5) ?
    C8 H8A . 0.9700 ?
    C8 H8B . 0.9700 ?
    C10 H10A . 0.9600 ?
    C10 H10B . 0.9600 ?
    C10 H10C . 0.9600 ?
    C11 H11A . 0.9600 ?
    C11 H11B . 0.9600 ?
    C11 H11C . 0.9600 ?
    C10' H10D . 0.9600 ?
    C10' H10E . 0.9600 ?
    C10' H10F . 0.9600 ?
    C11' H11D . 0.9600 ?
    C11' H11E . 0.9600 ?
    C11' H11F . 0.9600 ?
    C12 C13 . 1.386(5) ?
    C12 C17 . 1.395(5) ?
    C13 C14 . 1.383(5) ?
    C13 H13 . 0.9300 ?
    C14 C15 . 1.379(5) ?
    C14 H14 . 0.9300 ?
    C15 C16 . 1.386(6) ?
    C16 C17 . 1.374(5) ?
    C16 H16 . 0.9300 ?
    C17 H17 . 0.9300 ?
    C18 H18A . 0.9600 ?
    C18 H18B . 0.9600 ?
    C18 H18C . 0.9600 ?
loop_
    _geom_angle_atom_site_label_1
    _geom_angle_atom_site_label_2
    _geom_angle_atom_site_label_3
    _geom_angle_site_symmetry_1
    _geom_angle_site_symmetry_3
    _geom_angle
    _geom_angle_publ_flag
    C1 O1 C9 . . 119.0(3) ?
    C15 O4 C18 . . 117.6(3) ?
    O2 C1 O1 . . 115.1(5) ?
    O2 C1 C2 . . 127.8(4) ?
    O1 C1 C2 . . 117.1(4) ?
    C1 C2 C3 . . 112.0(4) ?
    C1 C2 H2A . . 109.2 ?
    C3 C2 H2A . . 109.2 ?
    C1 C2 H2B . . 109.2 ?
    C3 C2 H2B . . 109.2 ?
    H2A C2 H2B . . 107.9 ?
    C4 C3 C12 . . 114.6(3) ?
    C4 C3 C2 . . 106.9(3) ?
    C12 C3 C2 . . 111.4(3) ?
    C4 C3 H3 . . 107.9 ?
    C12 C3 H3 . . 107.9 ?
    C2 C3 H3 . . 107.9 ?
    C9 C4 C5 . . 118.8(3) ?
    C9 C4 C3 . . 120.5(3) ?
    C5 C4 C3 . . 120.6(3) ?
    O3 C5 C4 . . 123.0(4) ?
    O3 C5 C6 . . 120.3(4) ?
    C4 C5 C6 . . 115.2(4) ?
    O3 C5 C6' . . 114.5(6) ?
    C4 C5 C6' . . 110.5(6) ?
    C6 C5 C6' . . 49.1(6) ?
    C5 C6 C7 . . 112.0(4) ?
    C5 C6 H6A . . 109.2 ?
    C7 C6 H6A . . 109.2 ?
    C5 C6 H6B . . 109.2 ?
    C7 C6 H6B . . 109.2 ?
    H6A C6 H6B . . 107.9 ?
    C7 C6' C5 . . 108.4(8) ?
    C7 C6' H6'1 . . 110.0 ?
    C5 C6' H6'1 . . 110.0 ?
    C7 C6' H6'2 . . 110.0 ?
    C5 C6' H6'2 . . 110.0 ?
    H6'1 C6' H6'2 . . 108.4 ?
    C11 C7 C8 . . 111.8(4) ?
    C11 C7 C6' . . 132.9(6) ?
    C8 C7 C6' . . 115.1(6) ?
    C11 C7 C10 . . 111.5(5) ?
    C8 C7 C10 . . 106.9(4) ?
    C6' C7 C10 . . 58.7(7) ?
    C11 C7 C6 . . 109.7(5) ?
    C8 C7 C6 . . 108.8(3) ?
    C6' C7 C6 . . 49.8(7) ?
    C10 C7 C6 . . 108.1(4) ?
    C11 C7 C10' . . 59.3(6) ?
    C8 C7 C10' . . 100.5(6) ?
    C6' C7 C10' . . 106.5(9) ?
    C10 C7 C10' . . 152.4(7) ?
    C6 C7 C10' . . 58.6(6) ?
    C11 C7 C11' . . 44.9(7) ?
    C8 C7 C11' . . 112.5(7) ?
    C6' C7 C11' . . 116.4(9) ?
    C10 C7 C11' . . 68.8(8) ?
    C6 C7 C11' . . 137.5(8) ?
    C10' C7 C11' . . 103.6(10) ?
    C9 C8 C7 . . 113.8(3) ?
    C9 C8 H8A . . 108.8 ?
    C7 C8 H8A . . 108.8 ?
    C9 C8 H8B . . 108.8 ?
    C7 C8 H8B . . 108.8 ?
    H8A C8 H8B . . 107.7 ?
    C4 C9 O1 . . 122.4(3) ?
    C4 C9 C8 . . 127.1(3) ?
    O1 C9 C8 . . 110.4(3) ?
    C7 C10 H10A . . 109.5 ?
    C7 C10 H10B . . 109.5 ?
    C7 C10 H10C . . 109.5 ?
    C7 C11 H11A . . 109.5 ?
    C7 C11 H11B . . 109.5 ?
    C7 C11 H11C . . 109.5 ?
    C7 C10' H10D . . 109.5 ?
    C7 C10' H10E . . 109.5 ?
    H10D C10' H10E . . 109.5 ?
    C7 C10' H10F . . 109.5 ?
    H10D C10' H10F . . 109.5 ?
    H10E C10' H10F . . 109.5 ?
    C7 C11' H11D . . 109.5 ?
    C7 C11' H11E . . 109.5 ?
    H11D C11' H11E . . 109.5 ?
    C7 C11' H11F . . 109.5 ?
    H11D C11' H11F . . 109.5 ?
    H11E C11' H11F . . 109.5 ?
    C13 C12 C17 . . 117.3(3) ?
    C13 C12 C3 . . 122.9(3) ?
    C17 C12 C3 . . 119.7(3) ?
    C14 C13 C12 . . 122.0(3) ?
    C14 C13 H13 . . 119.0 ?
    C12 C13 H13 . . 119.0 ?
    C15 C14 C13 . . 119.5(3) ?
    C15 C14 H14 . . 120.3 ?
    C13 C14 H14 . . 120.3 ?
    O4 C15 C14 . . 125.0(4) ?
    O4 C15 C16 . . 115.4(3) ?
    C14 C15 C16 . . 119.6(4) ?
    C17 C16 C15 . . 120.4(3) ?
    C17 C16 H16 . . 119.8 ?
    C15 C16 H16 . . 119.8 ?
    C16 C17 C12 . . 121.2(4) ?
    C16 C17 H17 . . 119.4 ?
    C12 C17 H17 . . 119.4 ?
    O4 C18 H18A . . 109.5 ?
    O4 C18 H18B . . 109.5 ?
    H18A C18 H18B . . 109.5 ?
    O4 C18 H18C . . 109.5 ?
    H18A C18 H18C . . 109.5 ?
    H18B C18 H18C . . 109.5 ?
loop_
    _geom_torsion_atom_site_label_1
    _geom_torsion_atom_site_label_2
    _geom_torsion_atom_site_label_3
    _geom_torsion_atom_site_label_4
    _geom_torsion_site_symmetry_1
    _geom_torsion_site_symmetry_2
    _geom_torsion_site_symmetry_3
    _geom_torsion_site_symmetry_4
    _geom_torsion
    _geom_torsion_publ_flag
    C9 O1 C1 O2 . . . . 173.9(4) ?
    C9 O1 C1 C2 . . . . -6.4(5) ?
    O2 C1 C2 C3 . . . . -138.4(5) ?
    O1 C1 C2 C3 . . . . 41.9(5) ?
    C1 C2 C3 C4 . . . . -51.9(5) ?
    C1 C2 C3 C12 . . . . 73.9(4) ?
    C12 C3 C4 C9 . . . . -92.1(4) ?
    C2 C3 C4 C9 . . . . 31.8(5) ?
    C12 C3 C4 C5 . . . . 90.9(5) ?
    C2 C3 C4 C5 . . . . -145.2(4) ?
    C9 C4 C5 O3 . . . . 177.6(4) ?
    C3 C4 C5 O3 . . . . -5.3(7) ?
    C9 C4 C5 C6 . . . . -16.1(6) ?
    C3 C4 C5 C6 . . . . 161.0(4) ?
    C9 C4 C5 C6' . . . . 37.3(7) ?
    C3 C4 C5 C6' . . . . -145.6(6) ?
    O3 C5 C6 C7 . . . . -146.6(5) ?
    C4 C5 C6 C7 . . . . 46.7(6) ?
    C6' C5 C6 C7 . . . . -49.2(8) ?
    O3 C5 C6' C7 . . . . 157.8(7) ?
    C4 C5 C6' C7 . . . . -58.2(10) ?
    C6 C5 C6' C7 . . . . 48.0(7) ?
    C5 C6' C7 C11 . . . . -125.9(8) ?
    C5 C6' C7 C8 . . . . 47.5(11) ?
    C5 C6' C7 C10 . . . . 142.8(11) ?
    C5 C6' C7 C6 . . . . -46.5(7) ?
    C5 C6' C7 C10' . . . . -62.9(11) ?
    C5 C6' C7 C11' . . . . -177.7(10) ?
    C5 C6 C7 C11 . . . . -178.8(4) ?
    C5 C6 C7 C8 . . . . -56.3(5) ?
    C5 C6 C7 C6' . . . . 51.1(7) ?
    C5 C6 C7 C10 . . . . 59.4(5) ?
    C5 C6 C7 C10' . . . . -147.4(8) ?
    C5 C6 C7 C11' . . . . 137.6(12) ?
    C11 C7 C8 C9 . . . . 158.7(5) ?
    C6' C7 C8 C9 . . . . -16.1(8) ?
    C10 C7 C8 C9 . . . . -79.0(5) ?
    C6 C7 C8 C9 . . . . 37.5(5) ?
    C10' C7 C8 C9 . . . . 97.7(6) ?
    C11' C7 C8 C9 . . . . -152.6(9) ?
    C5 C4 C9 O1 . . . . 179.4(4) ?
    C3 C4 C9 O1 . . . . 2.3(5) ?
    C5 C4 C9 C8 . . . . -3.2(6) ?
    C3 C4 C9 C8 . . . . 179.7(4) ?
    C1 O1 C9 C4 . . . . -17.4(5) ?
    C1 O1 C9 C8 . . . . 164.8(3) ?
    C7 C8 C9 C4 . . . . -8.8(5) ?
    C7 C8 C9 O1 . . . . 168.8(3) ?
    C4 C3 C12 C13 . . . . 28.7(5) ?
    C2 C3 C12 C13 . . . . -92.8(4) ?
    C4 C3 C12 C17 . . . . -154.6(3) ?
    C2 C3 C12 C17 . . . . 83.9(4) ?
    C17 C12 C13 C14 . . . . 1.0(5) ?
    C3 C12 C13 C14 . . . . 177.8(3) ?
    C12 C13 C14 C15 . . . . -0.3(5) ?
    C18 O4 C15 C14 . . . . -3.3(5) ?
    C18 O4 C15 C16 . . . . 176.7(3) ?
    C13 C14 C15 O4 . . . . 179.5(3) ?
    C13 C14 C15 C16 . . . . -0.5(5) ?
    O4 C15 C16 C17 . . . . -179.4(3) ?
    C14 C15 C16 C17 . . . . 0.6(5) ?
    C15 C16 C17 C12 . . . . 0.1(6) ?
    C13 C12 C17 C16 . . . . -0.9(5) ?
    C3 C12 C17 C16 . . . . -177.8(4) ?
data_global
_journal_date_recd_electronic     2009-11-16
_journal_date_accepted     2009-11-19
_journal_name_full     'Acta Crystallographica, Section E'
_journal_year     2009
_journal_volume     65
_journal_issue     12
_journal_page_first     o3216
_journal_page_last     o3216
_journal_paper_category     QO
_journal_coeditor_code     SJ2689
_publ_contact_author_name     'Shi, Hao'
_publ_contact_author_address
;
The College of Pharmaceutical Science
Zhejiang University of Technology
Hangzhou 310014
People's Republic of China
;
_publ_contact_author_email     shihao@zjut.edu.cn
_publ_contact_author_fax     '86-571-88320320'
_publ_contact_author_phone     '86-571-88320320'
_publ_section_title
;
4-(4-Methoxyphenyl)-7,7-dimethyl-5-oxo-5,6,7,8-tetrahydrochromene-2,5-dione
;
loop_
    _publ_author_name
    _publ_author_address
    'Shi, Hao'
;
The College of Pharmaceutical Science
Zhejiang University of Technology
Hangzhou 310014
People's Republic of China
;
