# Supplementary material for: 4-(4-Methoxy­phen­yl)-7,7-dimethyl-5-oxo-5,6,7,8-tetra­hydrochromene-2,5-dione
Source: Acta Crystallogr Sect E Struct Rep Online. 2009 Nov 25;65(Pt 12):o3216. doi: 10.1107/S160053680904971X (PMC2972097; doi:10.1107/S160053680904971X)
Supplement: Supplementary file 2 [file e-65-o3216-Isup2.hkl]

# 
# h,k,l, Fc-squared, Fo-squared, sigma(Fo-squared) and status flag 
# 
data_I
_shelx_title ' 091115f in P2(1)2(1)2(1)' 
_shelx_refln_list_code          4 
_shelx_F_calc_maximum      126.08 
_exptl_crystal_F_000       640.00 
_reflns_d_resolution_high  0.8405 
 
loop_ 
 _symmetry_equiv_pos_as_xyz 
 'x, y, z' 
 '-x+1/2, -y, z+1/2' 
 '-x, y+1/2, -z+1/2' 
 'x+1/2, -y+1/2, -z' 
 
_cell_length_a     5.9793 
_cell_length_b    11.7371 
_cell_length_c    22.5646 
_cell_angle_alpha  90.000 
_cell_angle_beta   90.000 
_cell_angle_gamma  90.000 
 
_shelx_F_squared_multiplier     1.000 
 
loop_ 
 _refln_index_h 
 _refln_index_k 
 _refln_index_l 
 _refln_F_squared_calc 
 _refln_F_squared_meas 
 _refln_F_squared_sigma 
 _refln_observed_status 
   2   0   0      971.24      932.31     48.98 o 
   4   0   0      119.21      129.57      9.77 o 
   6   0   0        2.80       -2.37      3.62 o 
   1   1   0      709.19      645.21     19.99 o 
   2   1   0     2020.38     2023.92     73.86 o 
   3   1   0      903.95      895.84     33.92 o 
   4   1   0       23.74       29.14      3.58 o 
   5   1   0       12.26        5.79      3.86 o 
   6   1   0        9.44       23.72      7.18 o 
   7   1   0        0.87       -1.59      3.57 o 
   0   2   0     3658.34     3641.19    205.14 o 
   1   2   0     1089.65     1004.23     24.09 o 
   2   2   0      831.70      717.59     22.61 o 
   3   2   0        0.31       -1.69      1.39 o 
   4   2   0       61.64       75.00      4.87 o 
   5   2   0       25.16       21.75      5.17 o 
   6   2   0        0.51        1.90      2.87 o 
   7   2   0       20.53       22.48      5.93 o 
   1   3   0      546.28      555.47     15.31 o 
   2   3   0      421.90      433.33     12.35 o 
   3   3   0       31.32       30.40      2.44 o 
   4   3   0       29.86       30.19      3.51 o 
   5   3   0       22.27       34.62      4.33 o 
   6   3   0        0.15       -0.16      2.72 o 
   0   4   0     4115.63     4108.42    192.62 o 
   1   4   0     2311.04     2420.18     65.20 o 
   2   4   0       71.33       56.44      2.35 o 
   3   4   0      171.58      175.93      5.89 o 
   4   4   0       35.76       39.43      3.04 o 
   5   4   0      149.75      152.00      8.58 o 
   6   4   0        2.63        9.62      3.26 o 
   1   5   0        5.97        5.51      1.35 o 
   2   5   0        0.28        7.54      2.82 o 
   3   5   0        1.23        0.56      1.03 o 
   4   5   0        2.21        4.87      1.93 o 
   5   5   0       20.40       20.58      3.65 o 
   6   5   0        0.19        0.72      2.91 o 
   0   6   0     1588.45     1504.24    112.97 o 
   1   6   0      114.35      129.09      8.48 o 
   2   6   0       84.49       74.38      5.69 o 
   3   6   0       14.85       16.33      4.18 o 
   4   6   0       27.76       17.69      2.70 o 
   5   6   0       48.36       56.74      6.82 o 
   6   6   0       35.42       33.69      4.78 o 
   1   7   0       29.29       29.23      3.42 o 
   2   7   0      131.24      109.86     10.38 o 
   3   7   0       61.78       52.08      9.05 o 
   4   7   0        2.66        0.01      1.93 o 
   5   7   0        5.72        5.96      2.99 o 
   6   7   0        2.09       -1.77      2.61 o 
   0   8   0      716.62      623.91     24.97 o 
   1   8   0      482.23      447.08     27.26 o 
   2   8   0       51.31       53.13      9.92 o 
   3   8   0        0.00       -2.32      1.54 o 
   4   8   0        0.01       -1.83      1.92 o 
   5   8   0        7.68        4.62      2.38 o 
   1   9   0       19.63       27.09      4.05 o 
   2   9   0      353.37      326.12     52.63 o 
   3   9   0        0.24       -2.60      1.73 o 
   4   9   0        4.77        4.73      2.36 o 
   5   9   0       10.11        8.48      3.30 o 
   0  10   0     1741.10     1698.53     66.00 o 
   1  10   0       84.09       77.75     11.52 o 
   2  10   0        3.99        4.43      5.12 o 
   3  10   0        0.92       -0.69      2.09 o 
   4  10   0        5.02        3.34      2.42 o 
   1  11   0       57.59       53.58      5.31 o 
   2  11   0        2.13        0.06      2.42 o 
   3  11   0       19.07       23.59      7.97 o 
   4  11   0        2.01        5.43      4.63 o 
   0  12   0        9.58        9.41      2.24 o 
   1  12   0        5.26        7.08      1.98 o 
   2  12   0        1.72        0.81      2.39 o 
   3  12   0       21.23       20.00      4.10 o 
   1  13   0        8.65        9.94      2.76 o 
   2  13   0        9.05       13.90      2.74 o 
   1   0   1     7729.19     7656.55    275.95 o 
   2   0   1      433.39      378.10     28.97 o 
   3   0   1       15.10       15.29      2.39 o 
   4   0   1       63.29       53.01      4.09 o 
   5   0   1       13.51       14.89      5.28 o 
   6   0   1        0.64        0.08      2.68 o 
   7   0   1        3.71        6.40      3.20 o 
   0   1   1     1128.69     1177.53     45.14 o 
   1   1   1     5131.32     4800.63    102.87 o 
   2   1   1      622.78      549.14     24.41 o 
   3   1   1      545.52      557.60     15.38 o 
   4   1   1      139.40      148.79      5.36 o 
   5   1   1        9.38        7.65      2.10 o 
   6   1   1       26.11       29.85      3.62 o 
   7   1   1        1.61       -0.46      2.05 o 
   0   2   1     1582.47     1634.67     44.05 o 
   1   2   1     3619.44     3568.99     60.02 o 
   2   2   1      483.94      437.17      9.97 o 
   3   2   1      371.72      337.70      9.77 o 
   4   2   1       15.48       14.09      2.30 o 
   5   2   1        3.68        3.53      1.87 o 
   6   2   1       19.88       34.01      3.32 o 
   7   2   1        0.71        0.61      2.22 o 
   0   3   1     1513.79     1611.33     43.38 o 
   1   3   1     2479.07     2440.19     45.98 o 
   2   3   1      192.13      186.31      4.09 o 
   3   3   1      199.64      208.61      5.90 o 
   4   3   1      115.49      121.54      4.99 o 
   5   3   1       39.65       49.68      3.54 o 
   6   3   1       35.62       56.90      4.13 o 
   0   4   1      133.26      136.28      6.71 o 
   1   4   1      516.81      560.40     13.96 o 
   2   4   1       11.77       11.98      1.02 o 
   3   4   1      124.29      128.77      3.44 o 
   4   4   1       41.87       45.30      2.25 o 
   5   4   1        8.60        6.59      2.04 o 
   6   4   1        6.11        3.89      1.88 o 
   0   5   1       14.24       14.37      0.85 o 
   1   5   1      663.39      659.11     19.10 o 
   2   5   1      577.15      590.22     22.88 o 
   3   5   1       10.54       11.90      1.07 o 
   4   5   1      135.20      147.47      5.13 o 
   5   5   1      321.51      346.29     11.33 o 
   6   5   1        8.97       15.59      2.64 o 
   0   6   1       44.46       44.84      3.40 o 
   1   6   1       76.18       56.89      2.66 o 
   2   6   1        1.23        0.44      0.98 o 
   3   6   1       19.13       18.21      1.89 o 
   4   6   1       24.39       20.74      1.99 o 
   5   6   1       66.40       65.20      4.35 o 
   6   6   1        7.19        4.51      1.96 o 
   0   7   1       31.27       32.85      1.81 o 
   1   7   1      327.17      308.32     11.73 o 
   2   7   1       46.52       38.79      2.72 o 
   3   7   1       52.71       59.90      6.00 o 
   4   7   1       19.24       20.53      2.05 o 
   5   7   1        2.41        0.49      1.76 o 
   6   7   1        7.19        6.05      2.38 o 
   0   8   1       40.39       27.41      1.99 o 
   1   8   1       64.74       66.07      4.80 o 
   2   8   1       43.75       41.08      3.35 o 
   3   8   1       40.73       43.67      4.84 o 
   4   8   1        2.61        2.36      1.58 o 
   5   8   1        2.94        2.65      1.60 o 
   0   9   1      322.68      306.31      9.24 o 
   1   9   1        0.14       -1.08      0.81 o 
   2   9   1       31.10       33.78      5.86 o 
   3   9   1       27.68       21.32      3.21 o 
   4   9   1       35.95       46.63      5.42 o 
   5   9   1        2.56       -0.53      1.60 o 
   0  10   1       18.82       25.47      4.08 o 
   1  10   1      178.21      173.82     11.91 o 
   2  10   1        1.54        0.22      1.58 o 
   3  10   1        5.50        3.98      1.59 o 
   4  10   1        3.02        0.87      1.61 o 
   0  11   1       10.14       10.06      1.69 o 
   1  11   1       61.96       58.53      4.56 o 
   2  11   1       17.18       21.15      2.39 o 
   3  11   1       12.17        8.89      2.23 o 
   4  11   1       26.93       30.44      5.15 o 
   0  12   1        7.12        6.91      1.83 o 
   1  12   1       77.17       76.42      4.81 o 
   2  12   1        1.11        0.15      1.51 o 
   3  12   1        0.00       -3.33      2.84 o 
   0  13   1        0.80        3.95      2.41 o 
   1  13   1       12.31       13.80      2.07 o 
   2  13   1        8.53       12.34      1.98 o 
   0   0   2     2426.30     2409.05     88.26 o 
   1   0   2     2455.03     2409.69    226.44 o 
   2   0   2      101.12       89.00      4.29 o 
   3   0   2     1003.03     1099.87     58.24 o 
   4   0   2       18.70       16.58      2.83 o 
   5   0   2        3.66        0.64      2.36 o 
   6   0   2        8.69       13.62      3.55 o 
   7   0   2       27.57       39.10      9.86 o 
   0   1   2     2151.50     2219.49     58.06 o 
   1   1   2     2393.10     2249.65     84.47 o 
   2   1   2      163.36      138.26      4.27 o 
   3   1   2      402.83      370.28     13.55 o 
   4   1   2      117.53      109.32      6.13 o 
   5   1   2        1.87       -0.23      1.61 o 
   6   1   2       13.72       18.62      2.77 o 
   7   1   2        5.71        1.39      2.13 o 
   0   2   2     1382.71     1418.78     43.44 o 
   1   2   2     3922.55     3860.48     77.66 o 
   2   2   2        1.40        1.41      0.67 o 
   3   2   2      173.51      162.77      7.08 o 
   4   2   2       15.29       13.88      2.08 o 
   5   2   2        8.45       15.06      3.35 o 
   6   2   2       25.43       36.77      3.59 o 
   7   2   2        0.63       -0.26      2.29 o 
   0   3   2       82.27       86.04      3.39 o 
   1   3   2      868.31      855.55     19.38 o 
   2   3   2      555.80      515.76     10.28 o 
   3   3   2       93.48       86.36      3.13 o 
   4   3   2       22.44       19.02      2.12 o 
   5   3   2       23.70       29.60      2.89 o 
   6   3   2       47.39       53.37      5.65 o 
   0   4   2      460.34      488.91     13.51 o 
   1   4   2      331.14      312.27     10.01 o 
   2   4   2      660.09      633.63     16.46 o 
   3   4   2      120.17      113.51      2.98 o 
   4   4   2       47.09       46.22      2.27 o 
   5   4   2       60.20       53.62      3.53 o 
   6   4   2       28.50       31.33      3.18 o 
   0   5   2       13.75       10.08      0.85 o 
   1   5   2      679.14      676.30     22.49 o 
   2   5   2      544.08      575.80     25.11 o 
   3   5   2       35.36       35.75      1.59 o 
   4   5   2       17.47       13.75      1.88 o 
   5   5   2       21.91       33.73      3.00 o 
   6   5   2       14.04       13.27      2.53 o 
   0   6   2      115.48      123.55      5.58 o 
   1   6   2      105.69      103.69      4.08 o 
   2   6   2      372.70      394.01     19.21 o 
   3   6   2       59.11       54.09      4.54 o 
   4   6   2       20.25       13.79      1.84 o 
   5   6   2       21.24       21.49      2.75 o 
   6   6   2       24.86       24.16      3.04 o 
   0   7   2      299.11      256.38      8.83 o 
   1   7   2       12.10        9.98      1.31 o 
   2   7   2       13.89       14.84      1.60 o 
   3   7   2       22.75       25.21      3.20 o 
   4   7   2      103.74       96.36      7.18 o 
   5   7   2        3.84        1.05      1.72 o 
   6   7   2        0.55        1.07      2.07 o 
   0   8   2       57.76       61.00      3.02 o 
   1   8   2      427.30      397.82     17.73 o 
   2   8   2       11.88       16.19      2.44 o 
   3   8   2       38.49       42.47      4.49 o 
   4   8   2       25.98       15.16      1.98 o 
   5   8   2       21.04       19.13      2.48 o 
   0   9   2      193.07      182.11      6.92 o 
   1   9   2       20.35       17.21      2.27 o 
   2   9   2       30.31       34.94      5.87 o 
   3   9   2        6.04        4.57      1.73 o 
   4   9   2        2.37        2.53      1.64 o 
   5   9   2        1.58       -0.25      1.55 o 
   0  10   2       92.98       75.61      5.79 o 
   1  10   2      361.68      353.40     21.93 o 
   2  10   2      148.03      149.50     25.22 o 
   3  10   2       59.47       58.18      5.38 o 
   4  10   2        7.21        5.72      1.83 o 
   0  11   2       54.86       48.37      2.69 o 
   1  11   2       54.03       53.04      2.60 o 
   2  11   2        1.38        0.73      1.50 o 
   3  11   2       23.19       30.73      3.18 o 
   4  11   2        5.86        5.97      2.38 o 
   0  12   2        0.48        0.05      1.48 o 
   1  12   2        2.00        3.97      1.31 o 
   2  12   2        2.05        2.41      1.60 o 
   3  12   2        0.47       -2.94      1.96 o 
   0  13   2       22.30       27.16      3.30 o 
   1  13   2        0.45        1.46      1.29 o 
   2  13   2        2.66        4.36      1.72 o 
   1   0   3     3516.65     3537.91    310.32 o 
   2   0   3     1250.78     1241.17     45.94 o 
   3   0   3        0.66       -2.06      1.37 o 
   4   0   3      175.71      151.00     18.24 o 
   5   0   3       23.69       25.65      3.74 o 
   6   0   3       31.34       49.00     14.74 o 
   7   0   3        0.04        1.39      2.99 o 
   0   1   3      436.10      389.69     10.43 o 
   1   1   3      959.29      995.49     28.80 o 
   2   1   3      401.09      387.73      9.66 o 
   3   1   3      106.67      108.82      3.93 o 
   4   1   3      131.06      113.86      5.75 o 
   5   1   3       35.78       35.68      3.03 o 
   6   1   3       13.86       12.99      2.54 o 
   7   1   3       18.45       23.13      3.15 o 
   0   2   3     1774.01     1777.84     46.65 o 
   1   2   3     4894.03     4805.81     96.13 o 
   2   2   3      133.04      124.44      3.60 o 
   3   2   3       32.74       23.67      3.56 o 
   4   2   3       61.41       47.69      2.69 o 
   5   2   3        1.10        1.22      1.76 o 
   6   2   3       20.93       33.56      4.84 o 
   0   3   3     5156.83     5314.56    152.81 o 
   1   3   3     2302.64     2383.53     42.30 o 
   2   3   3       12.89       12.97      1.08 o 
   3   3   3       20.07       17.66      1.39 o 
   4   3   3       98.34      102.18      5.06 o 
   5   3   3       15.19       14.65      2.35 o 
   6   3   3       14.07       14.70      2.99 o 
   0   4   3      157.49      147.99      3.89 o 
   1   4   3       83.07       83.09      3.65 o 
   2   4   3      102.36      105.49      3.72 o 
   3   4   3       44.15       41.16      1.59 o 
   4   4   3      199.72      179.40      5.52 o 
   5   4   3       45.71       47.93      4.27 o 
   6   4   3        3.31        4.80      2.50 o 
   0   5   3        2.53        4.19      0.65 o 
   1   5   3      577.53      636.46     18.88 o 
   2   5   3      695.77      735.83     40.53 o 
   3   5   3       48.48       53.89      3.02 o 
   4   5   3      273.41      260.62     10.85 o 
   5   5   3       84.27       72.76      4.06 o 
   6   5   3        8.85        8.38      2.41 o 
   0   6   3        5.55        7.27      0.80 o 
   1   6   3       17.57       12.62      0.74 o 
   2   6   3       69.75       69.57      4.52 o 
   3   6   3       10.28       11.86      1.47 o 
   4   6   3       69.46       52.89      3.01 o 
   5   6   3       26.94       37.37      3.24 o 
   6   6   3        2.45        2.58      2.17 o 
   0   7   3       26.73       20.54      1.16 o 
   1   7   3      548.69      540.22     18.45 o 
   2   7   3        6.32        6.06      1.22 o 
   3   7   3       20.96       25.55      3.17 o 
   4   7   3       24.39       17.29      2.17 o 
   5   7   3       13.31       12.85      2.18 o 
   6   7   3        2.41       -0.71      2.10 o 
   0   8   3       34.31       28.55      2.11 o 
   1   8   3       79.89       81.13      4.36 o 
   2   8   3      260.43      250.75     18.58 o 
   3   8   3       67.95       71.09      8.04 o 
   4   8   3       16.71       18.10      2.07 o 
   5   8   3        3.82        4.34      1.97 o 
   0   9   3      143.18      139.70      5.63 o 
   1   9   3       35.02       34.20      2.19 o 
   2   9   3      185.66      180.37     14.82 o 
   3   9   3       88.63       91.06      9.88 o 
   4   9   3       63.75       67.80      7.63 o 
   5   9   3        0.26       -1.69      1.78 o 
   0  10   3       23.14       27.04      2.44 o 
   1  10   3       80.86       77.66      5.64 o 
   2  10   3       44.26       49.58      3.70 o 
   3  10   3        0.05       -0.19      1.49 o 
   4  10   3        3.98        3.79      1.83 o 
   0  11   3        0.29        0.52      1.34 o 
   1  11   3       97.11       93.39      4.01 o 
   2  11   3       97.88      106.25     11.07 o 
   3  11   3        1.52       -1.01      2.12 o 
   4  11   3        4.35        1.59      2.29 o 
   0  12   3       21.76       26.18      2.64 o 
   1  12   3        9.11       12.72      1.68 o 
   2  12   3        0.64       -1.36      1.58 o 
   3  12   3        0.35       -1.56      3.37 o 
   0  13   3       62.00       62.98      4.14 o 
   1  13   3        1.38        3.24      1.76 o 
   2  13   3       11.98       19.06      2.68 o 
   0   0   4     7382.63     7210.90    220.66 o 
   1   0   4     1569.84     1416.81     47.97 o 
   2   0   4      569.79      541.39     25.16 o 
   3   0   4     1098.71     1131.83     42.36 o 
   4   0   4       33.28       34.74      3.76 o 
   5   0   4        0.37       -2.02      2.10 o 
   6   0   4        0.01       -1.63      2.55 o 
   7   0   4        1.40       -0.57      3.88 o 
   0   1   4     1839.89     1783.06     46.81 o 
   1   1   4     4627.43     4604.80     85.16 o 
   2   1   4      710.51      687.29     16.60 o 
   3   1   4      213.86      223.58      6.88 o 
   4   1   4       36.87       41.28      2.81 o 
   5   1   4      110.22      121.03      9.24 o 
   6   1   4        6.68        9.70      2.33 o 
   7   1   4        1.29        2.74      2.31 o 
   0   2   4      799.57      681.93     16.47 o 
   1   2   4      937.66      890.89     16.57 o 
   2   2   4       23.50       26.11      1.58 o 
   3   2   4      279.26      245.05      7.39 o 
   4   2   4        5.39        7.18      1.82 o 
   5   2   4       39.14       42.01      4.07 o 
   6   2   4       19.75       20.55      3.61 o 
   0   3   4      362.85      367.71      9.04 o 
   1   3   4     1033.61     1020.80     20.11 o 
   2   3   4       12.17       15.69      0.96 o 
   3   3   4      351.81      334.33      8.14 o 
   4   3   4        2.86        2.36      1.67 o 
   5   3   4       16.82       14.52      2.55 o 
   6   3   4        5.60        6.46      2.43 o 
   0   4   4      105.83      115.65      4.75 o 
   1   4   4     1190.97     1223.51     31.50 o 
   2   4   4     1320.64     1372.91     43.50 o 
   3   4   4        3.15        3.90      0.91 o 
   4   4   4       37.01       37.18      2.04 o 
   5   4   4       69.14       64.62      4.37 o 
   6   4   4        4.27        5.36      2.67 o 
   0   5   4      941.34      997.35     24.09 o 
   1   5   4      318.90      334.81     12.48 o 
   2   5   4      678.02      699.28     34.33 o 
   3   5   4      129.65      133.09      7.05 o 
   4   5   4      108.02      125.05      5.32 o 
   5   5   4       46.38       59.82      3.78 o 
   6   5   4       28.88       33.04      3.40 o 
   0   6   4       44.46       45.91      2.29 o 
   1   6   4        1.10        1.82      0.53 o 
   2   6   4       68.51       75.70      3.18 o 
   3   6   4       45.34       56.70      5.96 o 
   4   6   4       44.56       40.24      2.78 o 
   5   6   4       73.01       80.90      6.03 o 
   6   6   4       12.91       16.29      2.81 o 
   0   7   4        4.82        6.45      0.87 o 
   1   7   4       60.61       52.75      2.99 o 
   2   7   4      131.50      135.69      7.75 o 
   3   7   4        6.40        4.82      1.32 o 
   4   7   4       53.45       54.03      3.83 o 
   5   7   4       30.34       29.04      2.91 o 
   6   7   4        0.94        0.52      2.12 o 
   0   8   4       21.38       22.65      2.10 o 
   1   8   4       57.27       45.39      2.25 o 
   2   8   4       61.08       67.53      6.30 o 
   3   8   4       48.65       56.31      5.71 o 
   4   8   4        6.22        5.45      1.67 o 
   5   8   4       13.43       16.55      2.44 o 
   0   9   4        3.73        3.66      1.63 o 
   1   9   4      308.67      293.55     16.55 o 
   2   9   4      110.03      114.58      9.86 o 
   3   9   4       90.58       91.15     10.36 o 
   4   9   4       11.46       10.63      1.93 o 
   5   9   4        1.98       -0.08      2.07 o 
   0  10   4      335.09      325.72     11.59 o 
   1  10   4       39.95       32.80      3.34 o 
   2  10   4       20.00       25.77      3.30 o 
   3  10   4       15.06       16.16      2.05 o 
   4  10   4       12.39        7.03      1.84 o 
   0  11   4       83.19       80.08      4.08 o 
   1  11   4       25.46       34.59      2.03 o 
   2  11   4       15.06       17.10      2.07 o 
   3  11   4        6.70        3.90      1.93 o 
   4  11   4       16.08       14.76      2.87 o 
   0  12   4        6.01        5.92      2.08 o 
   1  12   4       21.84       26.39      2.14 o 
   2  12   4        7.31        9.01      1.82 o 
   3  12   4        2.21       -3.12      2.43 o 
   0  13   4        3.82        4.85      1.79 o 
   1  13   4        6.42       10.72      1.62 o 
   2  13   4        1.41        2.50      1.82 o 
   1   0   5     9860.96    10168.55    264.61 o 
   2   0   5       40.86       47.90      5.00 o 
   3   0   5        1.57        3.10      1.72 o 
   4   0   5       35.64       38.64      4.73 o 
   5   0   5        0.36        1.64      2.35 o 
   6   0   5        1.14       -3.39      2.26 o 
   0   1   5    15894.99    15439.56    402.68 o 
   1   1   5     5964.27     6036.92    111.55 o 
   2   1   5      665.82      656.27     15.88 o 
   3   1   5      158.00      160.24      5.29 o 
   4   1   5      242.38      264.80      8.34 o 
   5   1   5       36.61       42.06      5.49 o 
   6   1   5       40.38       33.57      4.63 o 
   0   2   5     1558.03     1623.75     38.75 o 
   1   2   5      107.60       95.91      2.02 o 
   2   2   5      476.18      445.51      9.37 o 
   3   2   5       45.61       47.37      2.45 o 
   4   2   5       30.75       27.75      2.66 o 
   5   2   5       21.64       17.56      2.36 o 
   6   2   5        4.97        4.93      2.09 o 
   0   3   5     3499.36     3532.60     83.97 o 
   1   3   5      163.96      179.76      4.11 o 
   2   3   5      439.34      457.09     13.63 o 
   3   3   5      220.96      188.58      7.52 o 
   4   3   5       68.91       69.48      3.07 o 
   5   3   5       41.89       49.02      3.47 o 
   6   3   5       11.38       11.28      2.72 o 
   0   4   5     5661.24     6127.76    145.20 o 
   1   4   5      145.56      139.88      5.59 o 
   2   4   5       72.12       71.23      3.15 o 
   3   4   5       45.16       54.65      2.10 o 
   4   4   5       56.74       51.95      4.12 o 
   5   4   5       23.30       26.15      3.46 o 
   6   4   5       20.48       31.60      3.83 o 
   0   5   5     1045.06     1206.55     29.05 o 
   1   5   5      647.98      719.58     21.17 o 
   2   5   5      132.13      130.35      6.58 o 
   3   5   5      172.82      172.10     10.67 o 
   4   5   5       75.04       81.92      7.33 o 
   5   5   5      108.44      125.49      6.01 o 
   6   5   5        4.76        5.14      2.32 o 
   0   6   5     1735.66     1969.93     47.17 o 
   1   6   5      310.74      327.14     11.55 o 
   2   6   5       74.38       59.95      3.53 o 
   3   6   5      233.49      226.56     17.49 o 
   4   6   5       47.80       52.78      4.57 o 
   5   6   5       32.82       40.85      3.49 o 
   6   6   5        6.53        4.77      2.55 o 
   0   7   5      495.80      546.24     13.55 o 
   1   7   5      104.14       98.45      3.54 o 
   2   7   5      150.19      155.66     10.16 o 
   3   7   5       52.35       60.23      5.32 o 
   4   7   5       33.50       44.84      5.00 o 
   5   7   5        0.53       -0.31      1.76 o 
   6   7   5        3.71        4.87      2.57 o 
   0   8   5      127.71      131.56      5.27 o 
   1   8   5      169.49      169.59      7.00 o 
   2   8   5       61.19       60.70      5.11 o 
   3   8   5       19.55       22.81      2.89 o 
   4   8   5       39.52       35.50      4.35 o 
   5   8   5       10.88        9.27      2.20 o 
   0   9   5      673.32      660.20     21.97 o 
   1   9   5      147.71      134.36      8.27 o 
   2   9   5       38.03       36.90      2.96 o 
   3   9   5       27.47       39.16      3.66 o 
   4   9   5       17.57       19.09      2.83 o 
   5   9   5        0.11       -0.22      1.76 o 
   0  10   5       68.11       68.74      6.40 o 
   1  10   5      150.74      144.11      8.96 o 
   2  10   5       44.92       40.94      3.08 o 
   3  10   5       52.23       52.21      5.59 o 
   4  10   5       14.67       18.27      2.31 o 
   0  11   5       10.87       14.73      3.17 o 
   1  11   5       44.88       46.97      2.38 o 
   2  11   5       35.19       38.35      2.64 o 
   3  11   5        1.50        1.85      2.10 o 
   4  11   5       19.12       25.04      3.60 o 
   0  12   5        2.59        3.96      1.75 o 
   1  12   5       13.40       19.20      1.87 o 
   2  12   5       20.67       19.08      2.61 o 
   3  12   5        0.17        1.69      2.12 o 
   0  13   5        0.30        5.14      1.96 o 
   1  13   5        2.73        3.03      1.59 o 
   2  13   5       15.45       13.95      2.47 o 
   0   0   6      433.75      600.25     18.65 o 
   1   0   6     7182.06     7209.03    188.01 o 
   2   0   6      108.67      111.54      4.10 o 
   3   0   6       58.48       59.87      3.97 o 
   4   0   6        7.82        8.83      2.75 o 
   5   0   6       90.60       82.65      8.20 o 
   6   0   6        1.87        0.63      2.25 o 
   0   1   6        0.13        1.47      1.40 o 
   1   1   6      184.89      191.12      3.85 o 
   2   1   6      179.99      178.76      4.04 o 
   3   1   6        6.28        9.44      1.46 o 
   4   1   6        2.48        0.76      1.41 o 
   5   1   6       29.00       36.33      4.54 o 
   6   1   6        1.35       -0.24      1.81 o 
   0   2   6     1726.40     1767.41     41.97 o 
   1   2   6      199.17      210.21      4.14 o 
   2   2   6      726.00      706.94     14.52 o 
   3   2   6       10.03        7.02      1.21 o 
   4   2   6      107.67      103.42      4.25 o 
   5   2   6       65.82       66.01      8.02 o 
   6   2   6        1.03       -1.52      1.74 o 
   0   3   6        1.70        1.35      0.63 o 
   1   3   6       88.41       78.77      2.20 o 
   2   3   6      611.86      648.19     23.51 o 
   3   3   6       74.29       87.47      3.76 o 
   4   3   6        2.19        1.62      1.32 o 
   5   3   6        3.01        1.19      1.55 o 
   6   3   6       15.80       11.64      2.36 o 
   0   4   6      133.63      112.82      4.06 o 
   1   4   6      442.78      522.52     16.17 o 
   2   4   6      223.27      216.04      8.72 o 
   3   4   6       88.86       81.60      3.50 o 
   4   4   6       59.94       60.89      2.53 o 
   5   4   6       79.37       74.50      9.09 o 
   6   4   6       27.83       40.94      4.34 o 
   0   5   6      626.00      663.44     16.23 o 
   1   5   6      124.33      144.33      4.73 o 
   2   5   6      334.79      327.79     13.44 o 
   3   5   6        0.42        3.41      1.01 o 
   4   5   6       52.30       51.13      3.41 o 
   5   5   6        2.36       -1.26      2.10 o 
   6   5   6       11.54       16.23      3.32 o 
   0   6   6      896.51      875.50     21.29 o 
   1   6   6      869.18      912.74     29.06 o 
   2   6   6      148.71      149.85      7.17 o 
   3   6   6      378.68      367.69     28.75 o 
   4   6   6       63.44       73.48      6.17 o 
   5   6   6       41.60       33.27      2.90 o 
   6   6   6       20.29       26.12      5.68 o 
   0   7   6        3.60        5.72      1.01 o 
   1   7   6       36.91       32.43      1.37 o 
   2   7   6       60.37       55.08      2.96 o 
   3   7   6      146.08      154.47     15.64 o 
   4   7   6       28.38       29.16      3.05 o 
   5   7   6       15.33       16.83      2.78 o 
   0   8   6       94.25      105.46      4.48 o 
   1   8   6       28.68       31.09      1.47 o 
   2   8   6      182.04      178.00     11.48 o 
   3   8   6       59.27       60.68      6.10 o 
   4   8   6       34.21       43.39      5.19 o 
   5   8   6        0.12        0.16      1.94 o 
   0   9   6       85.71       75.62      3.72 o 
   1   9   6       95.68       85.02      4.28 o 
   2   9   6       11.34       10.75      1.31 o 
   3   9   6       15.05       17.98      2.26 o 
   4   9   6       30.67       34.52      4.07 o 
   5   9   6        2.52        2.47      2.29 o 
   0  10   6      283.72      269.31      9.91 o 
   1  10   6      189.13      186.93     10.80 o 
   2  10   6        1.67        0.41      1.24 o 
   3  10   6       28.28       22.54      3.53 o 
   4  10   6        6.22        8.27      2.19 o 
   0  11   6       12.46       11.99      2.06 o 
   1  11   6        9.67        7.91      1.35 o 
   2  11   6        5.13        6.09      1.88 o 
   3  11   6        2.11        1.60      1.92 o 
   4  11   6        6.26        8.15      2.54 o 
   0  12   6        0.94        1.76      1.64 o 
   1  12   6        4.78        5.66      1.47 o 
   2  12   6        4.49        2.18      1.77 o 
   3  12   6        7.28        3.53      3.12 o 
   0  13   6        4.28        5.00      3.00 o 
   1  13   6       10.85       16.64      2.62 o 
   2  13   6        1.40        1.98      1.93 o 
   1   0   7      855.75      889.73     24.50 o 
   2   0   7       75.71       76.21      3.11 o 
   3   0   7       27.01       26.14      2.89 o 
   4   0   7        5.70        0.17      1.90 o 
   5   0   7       71.67       75.02      9.12 o 
   6   0   7       54.86       43.89      4.90 o 
   0   1   7       55.04       65.45      2.36 o 
   1   1   7      196.96      181.27      3.70 o 
   2   1   7      418.93      378.63      7.93 o 
   3   1   7      297.60      268.16      7.07 o 
   4   1   7       46.38       46.86      3.51 o 
   5   1   7      105.93      123.98      6.40 o 
   6   1   7        6.58        2.14      1.93 o 
   0   2   7       49.62       68.67      2.85 o 
   1   2   7      660.69      723.66     14.12 o 
   2   2   7       31.23       41.99      1.36 o 
   3   2   7       26.79       29.68      1.45 o 
   4   2   7       27.64       35.62      3.94 o 
   5   2   7       17.30       26.68      2.86 o 
   6   2   7        9.95        7.22      2.23 o 
   0   3   7      105.85      121.04      3.29 o 
   1   3   7       12.54       20.76      0.96 o 
   2   3   7        1.74        3.65      1.11 o 
   3   3   7       80.70       78.54      4.10 o 
   4   3   7       34.72       31.51      2.91 o 
   5   3   7        8.56        8.99      2.89 o 
   6   3   7        6.25        7.99      2.21 o 
   0   4   7      828.30      947.53     22.92 o 
   1   4   7     1682.85     1838.18     50.64 o 
   2   4   7      543.76      592.91     21.42 o 
   3   4   7      131.13      123.47      7.31 o 
   4   4   7       43.92       46.76      3.07 o 
   5   4   7        6.21        2.53      2.02 o 
   6   4   7        1.24       -2.50      2.36 o 
   0   5   7        0.33        0.32      0.64 o 
   1   5   7      347.35      342.99     10.62 o 
   2   5   7      169.47      154.81      7.62 o 
   3   5   7      469.26      473.04     27.14 o 
   4   5   7      399.22      371.80     17.83 o 
   5   5   7        4.55        2.96      2.06 o 
   6   5   7       32.48       40.87      3.87 o 
   0   6   7       30.14       39.49      1.68 o 
   1   6   7      251.69      252.06      7.60 o 
   2   6   7       36.68       38.41      2.01 o 
   3   6   7       16.10       22.09      1.83 o 
   4   6   7       42.28       43.98      3.84 o 
   5   6   7        7.13        7.09      2.57 o 
   6   6   7        1.58        5.83      3.04 o 
   0   7   7      131.97      151.21      4.29 o 
   1   7   7       49.41       45.88      1.91 o 
   2   7   7       57.06       48.48      2.71 o 
   3   7   7      211.87      189.10     16.21 o 
   4   7   7       24.75       21.72      2.35 o 
   5   7   7        3.52        5.24      2.41 o 
   0   8   7      186.27      169.93      6.55 o 
   1   8   7       10.86        9.71      1.06 o 
   2   8   7       90.14       88.24      6.24 o 
   3   8   7       73.77       63.07      4.88 o 
   4   8   7        2.22        1.80      2.00 o 
   5   8   7       20.79       25.22      3.29 o 
   0   9   7        1.55       -1.86      1.24 o 
   1   9   7      164.12      165.62     10.80 o 
   2   9   7       46.18       44.41      3.75 o 
   3   9   7      143.73      145.25     10.76 o 
   4   9   7       34.34       45.36      3.71 o 
   5   9   7        3.69        4.12      2.47 o 
   0  10   7       58.13       55.17      3.91 o 
   1  10   7       25.29       29.40      1.89 o 
   2  10   7        1.77       -0.11      1.33 o 
   3  10   7        9.79        7.86      1.88 o 
   4  10   7        0.50        0.74      1.73 o 
   0  11   7        0.40       -1.89      3.11 o 
   1  11   7       64.27       55.86      2.71 o 
   2  11   7       12.75       15.52      2.80 o 
   3  11   7        2.08        3.63      2.10 o 
   0  12   7       26.99       31.54      3.67 o 
   1  12   7        3.43        3.78      1.63 o 
   2  12   7        1.65        3.49      1.86 o 
   3  12   7        3.34        3.36      2.11 o 
   0  13   7       57.60       60.03      4.61 o 
   1  13   7       11.83       18.43      2.70 o 
   0   0   8      453.23      477.45     15.04 o 
   1   0   8     2517.13     2578.48     61.34 o 
   2   0   8      733.30      745.70     28.40 o 
   3   0   8        0.22       -0.64      1.20 o 
   4   0   8       19.40       23.18      3.27 o 
   5   0   8        1.92        5.89      2.83 o 
   6   0   8        1.53       -0.52      2.48 o 
   0   1   8      215.60      227.76      6.40 o 
   1   1   8       91.53       84.07      1.95 o 
   2   1   8      315.08      313.00      7.16 o 
   3   1   8       91.88      110.28      4.45 o 
   4   1   8      267.38      260.12      9.69 o 
   5   1   8      179.69      175.77      7.61 o 
   6   1   8        3.62        2.35      1.98 o 
   0   2   8      139.36      123.20      3.73 o 
   1   2   8      649.55      695.39     12.78 o 
   2   2   8      517.24      497.62     19.34 o 
   3   2   8       12.93       16.79      1.32 o 
   4   2   8      214.65      215.62     10.34 o 
   5   2   8       33.40       32.70      3.17 o 
   6   2   8        4.23        3.39      2.09 o 
   0   3   8       29.38       23.34      1.60 o 
   1   3   8      279.59      341.36      9.26 o 
   2   3   8      269.74      277.46     12.33 o 
   3   3   8      159.05      170.24      7.10 o 
   4   3   8      128.29      132.85      8.13 o 
   5   3   8       22.14       24.19      2.59 o 
   6   3   8        0.62       -2.43      1.62 o 
   0   4   8     1145.88     1294.01     31.14 o 
   1   4   8      484.32      563.51     19.27 o 
   2   4   8      557.61      620.96     24.08 o 
   3   4   8      163.85      169.32      9.48 o 
   4   4   8       28.68       37.83      2.22 o 
   5   4   8        3.84        1.93      2.12 o 
   6   4   8        2.51        5.02      2.73 o 
   0   5   8      163.72      161.75      4.43 o 
   1   5   8       76.13       86.38      3.19 o 
   2   5   8       40.36       41.07      2.09 o 
   3   5   8      249.50      231.85     14.24 o 
   4   5   8      141.01      135.69      8.22 o 
   5   5   8       13.36       10.14      2.52 o 
   6   5   8        6.35       10.91      3.25 o 
   0   6   8      544.62      531.50     13.23 o 
   1   6   8      187.17      188.30      5.99 o 
   2   6   8      179.64      196.42      8.62 o 
   3   6   8       20.33       25.94      2.52 o 
   4   6   8        0.41       -0.78      1.52 o 
   5   6   8       11.65       12.12      2.68 o 
   6   6   8        2.75        1.38      3.18 o 
   0   7   8        1.02        1.29      0.80 o 
   1   7   8       43.50       49.57      2.19 o 
   2   7   8       23.29       21.37      1.69 o 
   3   7   8       32.01       27.06      3.18 o 
   4   7   8       13.22       11.27      3.45 o 
   5   7   8        0.96        0.59      2.12 o 
   0   8   8        6.79        9.02      1.29 o 
   1   8   8       48.34       41.44      1.61 o 
   2   8   8       37.27       42.85      2.86 o 
   3   8   8       68.70       62.05      4.74 o 
   4   8   8        2.12        1.24      1.85 o 
   5   8   8        8.28        8.47      2.63 o 
   0   9   8       31.95       30.67      2.60 o 
   1   9   8       17.82       26.29      2.00 o 
   2   9   8       32.54       37.57      3.36 o 
   3   9   8        9.39        7.91      1.56 o 
   4   9   8        1.26        2.47      1.64 o 
   5   9   8       24.82       37.12      4.04 o 
   0  10   8       76.59       66.20      4.64 o 
   1  10   8       44.84       48.67      3.88 o 
   2  10   8      220.42      216.17     18.34 o 
   3  10   8        0.36        1.78      1.64 o 
   4  10   8       20.74       16.58      2.27 o 
   0  11   8       32.48       31.44      3.55 o 
   1  11   8        5.40        3.13      1.63 o 
   2  11   8       29.79       35.55      5.12 o 
   3  11   8       21.66       21.65      3.18 o 
   0  12   8        5.89        3.55      3.72 o 
   1  12   8        0.01       -0.92      1.51 o 
   2  12   8       17.77       18.87      2.97 o 
   0  13   8        0.07        2.37      3.49 o 
   1  13   8        6.61        9.35      4.37 o 
   1   0   9     1639.76     1598.46     38.21 o 
   2   0   9      240.96      206.96      9.66 o 
   3   0   9      668.87      672.51     26.95 o 
   4   0   9       31.72       22.31      8.01 o 
   5   0   9       33.26       42.05      4.75 o 
   6   0   9        0.58       -4.12      4.20 o 
   0   1   9       23.80       25.02      1.61 o 
   1   1   9      424.97      419.09      8.12 o 
   2   1   9     3369.15     3576.74    106.76 o 
   3   1   9      153.50      138.87      3.72 o 
   4   1   9      152.30      138.90      6.42 o 
   5   1   9       52.86       60.23      3.73 o 
   6   1   9        2.90       -2.48      2.30 o 
   0   2   9       47.37       44.81      3.54 o 
   1   2   9      125.51      112.86      2.77 o 
   2   2   9      447.43      439.28     17.03 o 
   3   2   9       26.79       25.21      2.25 o 
   4   2   9       94.37       96.25      3.65 o 
   5   2   9       42.72       49.19      3.64 o 
   6   2   9        0.59       -2.50      2.18 o 
   0   3   9       57.96       53.05      2.03 o 
   1   3   9      421.11      444.23     11.51 o 
   2   3   9      286.25      253.17     10.64 o 
   3   3   9       65.90       63.99      3.16 o 
   4   3   9       55.86       68.82      4.03 o 
   5   3   9       31.38       29.28      4.92 o 
   6   3   9        2.86        2.35      2.01 o 
   0   4   9      227.24      230.97      6.01 o 
   1   4   9      327.36      331.21     12.87 o 
   2   4   9      104.21      109.40      5.50 o 
   3   4   9       47.12       45.04      1.96 o 
   4   4   9       84.39       78.71      3.95 o 
   5   4   9        2.74        0.67      1.91 o 
   6   4   9        8.01        7.42      2.92 o 
   0   5   9        6.08       10.37      1.00 o 
   1   5   9      272.61      276.23     10.02 o 
   2   5   9       12.68       17.90      1.27 o 
   3   5   9      481.94      533.47     36.51 o 
   4   5   9      147.72      144.24      9.66 o 
   5   5   9        6.68        1.16      2.41 o 
   6   5   9        0.41        1.69      4.53 o 
   0   6   9      155.41      153.97      4.38 o 
   1   6   9        5.84        5.80      0.69 o 
   2   6   9      137.73      132.86      6.21 o 
   3   6   9      101.96       99.02      8.97 o 
   4   6   9       26.72       29.11      3.86 o 
   5   6   9       34.23       40.10      4.54 o 
   0   7   9        7.28        8.24      1.06 o 
   1   7   9       21.57       25.53      1.20 o 
   2   7   9        0.25       -0.09      0.95 o 
   3   7   9       11.60       14.07      1.78 o 
   4   7   9       19.58       18.86      3.13 o 
   5   7   9        3.34        6.16      2.13 o 
   0   8   9        5.16        4.82      1.21 o 
   1   8   9       45.32       42.44      1.79 o 
   2   8   9       97.51       88.75      5.67 o 
   3   8   9       52.38       60.56      5.89 o 
   4   8   9       35.25       34.76      4.60 o 
   5   8   9        1.99        1.57      2.18 o 
   0   9   9        1.96       -0.19      1.93 o 
   1   9   9       44.65       43.34      2.45 o 
   2   9   9      169.56      157.47     13.81 o 
   3   9   9       14.24       17.22      1.94 o 
   4   9   9        8.24        5.82      2.11 o 
   0  10   9       16.64       15.56      2.74 o 
   1  10   9      119.71      118.72      8.89 o 
   2  10   9       27.54       38.65      4.66 o 
   3  10   9       50.61       54.61      5.38 o 
   4  10   9        1.45       -0.82      1.66 o 
   0  11   9        3.97        2.68      2.51 o 
   1  11   9        1.90        1.05      1.50 o 
   2  11   9       25.32       23.11      2.55 o 
   3  11   9       20.47       15.69      3.13 o 
   0  12   9        6.29        9.11      2.62 o 
   1  12   9        0.92        0.22      1.49 o 
   2  12   9        1.37       -0.03      2.08 o 
   0  13   9       19.93       25.39      4.86 o 
   1  13   9        2.23        1.79      2.36 o 
   0   0  10      131.44      132.03      4.63 o 
   1   0  10     3617.99     3618.65     85.90 o 
   2   0  10      343.21      369.44     16.01 o 
   3   0  10       16.49       19.65      2.41 o 
   4   0  10        0.38       -0.10      2.93 o 
   5   0  10       38.68       40.93      4.89 o 
   6   0  10        0.84        1.44      3.11 o 
   0   1  10     1668.02     1769.31     42.37 o 
   1   1  10     1683.57     1704.73     31.80 o 
   2   1  10      183.91      169.63      4.69 o 
   3   1  10       25.01       25.00      1.45 o 
   4   1  10       44.94       54.53      2.72 o 
   5   1  10       14.66       14.01      2.46 o 
   6   1  10        1.10       -2.93      2.01 o 
   0   2  10       82.66       84.74      2.87 o 
   1   2  10      431.57      379.30      9.22 o 
   2   2  10      252.95      258.38     10.22 o 
   3   2  10       23.13       22.33      2.05 o 
   4   2  10       51.18       51.57      3.61 o 
   5   2  10       46.90       51.25      3.28 o 
   6   2  10        2.16       -0.05      1.94 o 
   0   3  10      195.74      230.54      6.67 o 
   1   3  10      404.20      396.84     11.84 o 
   2   3  10       48.78       41.18      2.36 o 
   3   3  10       46.53       45.48      3.37 o 
   4   3  10      220.32      198.48     14.18 o 
   5   3  10        9.37        7.48      1.89 o 
   6   3  10        3.62        3.83      2.65 o 
   0   4  10      110.33      111.42      3.64 o 
   1   4  10       15.45       18.56      0.89 o 
   2   4  10       69.30       65.42      3.22 o 
   3   4  10      159.54      152.63      9.79 o 
   4   4  10      108.62      112.47      9.12 o 
   5   4  10        2.81        4.41      1.89 o 
   6   4  10       10.75       13.18      3.68 o 
   0   5  10      484.68      479.14     11.96 o 
   1   5  10       50.91       54.17      2.85 o 
   2   5  10       30.65       38.49      2.44 o 
   3   5  10      154.97      157.39     14.75 o 
   4   5  10       75.40       75.47      7.39 o 
   5   5  10        3.22        1.62      1.97 o 
   6   5  10       14.77       17.97      3.97 o 
   0   6  10      517.07      583.67     14.54 o 
   1   6  10       41.51       36.41      1.45 o 
   2   6  10      151.57      148.26      7.86 o 
   3   6  10       35.91       38.55      4.62 o 
   4   6  10       22.29       29.79      4.67 o 
   5   6  10        2.27        7.51      2.12 o 
   0   7  10       24.21       21.63      2.09 o 
   1   7  10       44.94       40.55      1.55 o 
   2   7  10        0.39        0.45      0.97 o 
   3   7  10       37.79       44.51      3.92 o 
   4   7  10       32.11       33.46      4.62 o 
   5   7  10        7.50        9.57      2.41 o 
   0   8  10        2.93        2.19      1.30 o 
   1   8  10        5.20        4.01      1.15 o 
   2   8  10       90.57       76.21      5.88 o 
   3   8  10       13.93       15.64      1.72 o 
   4   8  10        0.97        0.67      1.70 o 
   5   8  10        6.90        7.22      2.35 o 
   0   9  10        0.19       -0.99      1.76 o 
   1   9  10      239.46      244.53     10.73 o 
   2   9  10       11.42       14.26      2.20 o 
   3   9  10       23.45       22.45      1.96 o 
   4   9  10        7.31        4.48      2.16 o 
   0  10  10       53.91       55.47      4.20 o 
   1  10  10       82.52       86.28      7.80 o 
   2  10  10       23.41       29.95      4.23 o 
   3  10  10        6.61        9.02      2.25 o 
   4  10  10        4.26       11.24      2.52 o 
   0  11  10       23.96       36.11      4.02 o 
   1  11  10       11.56        9.27      1.91 o 
   2  11  10       15.85        9.74      2.03 o 
   3  11  10       30.50       34.05      6.56 o 
   0  12  10        5.22        4.62      3.40 o 
   1  12  10        6.16        5.10      1.78 o 
   2  12  10        4.56        4.90      2.57 o 
   1   0  11      157.43      162.15      4.81 o 
   2   0  11       37.72       25.79      3.34 o 
   3   0  11        0.58       -0.17      1.08 o 
   4   0  11        2.10        5.21      3.96 o 
   5   0  11        4.64        0.87      2.85 o 
   6   0  11        0.06       -0.43      2.89 o 
   0   1  11        0.19        2.91      1.22 o 
   1   1  11     1284.56     1297.99     23.21 o 
   2   1  11      282.74      274.67      9.78 o 
   3   1  11       92.04       95.90      4.56 o 
   4   1  11      123.95      109.56      9.12 o 
   5   1  11        8.23        3.50      1.95 o 
   6   1  11        5.53        2.29      2.12 o 
   0   2  11      146.97      143.45      4.62 o 
   1   2  11       43.10       47.10      1.47 o 
   2   2  11       43.68       38.28      1.59 o 
   3   2  11       13.10       12.08      1.20 o 
   4   2  11      110.80      105.88      5.86 o 
   5   2  11        3.10       -0.35      1.65 o 
   6   2  11       12.21       10.77      2.59 o 
   0   3  11      161.47      155.48      4.79 o 
   1   3  11       21.13       26.64      1.17 o 
   2   3  11       16.10       18.32      1.38 o 
   3   3  11       31.46       24.58      3.04 o 
   4   3  11       67.89       80.53      5.58 o 
   5   3  11        9.62        9.90      2.09 o 
   6   3  11        2.45        4.05      2.89 o 
   0   4  11       11.56        7.95      1.05 o 
   1   4  11      252.63      242.41      9.24 o 
   2   4  11        6.16        3.05      0.89 o 
   3   4  11       39.16       45.33      3.54 o 
   4   4  11      161.62      174.88     12.59 o 
   5   4  11       27.09       27.96      2.71 o 
   6   4  11        4.03       -1.40      3.71 o 
   0   5  11       98.00       98.19      3.44 o 
   1   5  11      163.13      189.81      6.92 o 
   2   5  11       19.10       21.95      1.59 o 
   3   5  11       75.13       83.48      8.31 o 
   4   5  11      269.10      264.55     22.87 o 
   5   5  11       16.71       19.13      2.86 o 
   0   6  11      118.15      123.16      4.38 o 
   1   6  11      130.48      144.86      6.81 o 
   2   6  11       86.48       74.29      4.53 o 
   3   6  11       23.02       26.70      2.34 o 
   4   6  11       21.14       15.89      3.38 o 
   5   6  11        1.33        4.98      2.00 o 
   0   7  11        8.67        9.67      1.34 o 
   1   7  11       34.62       39.90      1.84 o 
   2   7  11       96.17       84.34      7.52 o 
   3   7  11       22.89       21.82      2.23 o 
   4   7  11        1.72       -2.12      1.41 o 
   5   7  11        0.04        0.69      1.93 o 
   0   8  11        0.48        0.75      1.32 o 
   1   8  11       31.96       30.54      1.92 o 
   2   8  11       91.40      118.23      9.42 o 
   3   8  11       10.29        7.98      1.63 o 
   4   8  11        0.54       -2.10      1.46 o 
   5   8  11        1.50       -2.69      2.01 o 
   0   9  11        6.09        2.70      2.14 o 
   1   9  11      188.97      185.71     12.44 o 
   2   9  11        7.58        1.88      1.48 o 
   3   9  11       57.67       61.38      5.66 o 
   4   9  11       23.05       20.07      2.51 o 
   0  10  11        3.11       -0.61      2.06 o 
   1  10  11       51.45       50.23      4.81 o 
   2  10  11       15.26       17.78      2.81 o 
   3  10  11        5.91        4.55      1.79 o 
   4  10  11        0.26       -1.59      1.98 o 
   0  11  11        2.99        3.95      2.25 o 
   1  11  11        9.64        7.22      2.48 o 
   2  11  11       17.00       25.62      2.69 o 
   3  11  11        3.58        2.20      2.67 o 
   0  12  11        3.86        5.54      3.10 o 
   1  12  11        1.89        3.15      1.76 o 
   2  12  11        2.65        2.01      2.50 o 
   0   0  12        0.51        0.13      0.73 o 
   1   0  12        6.09        4.07      0.96 o 
   2   0  12      782.75      749.89     43.25 o 
   3   0  12        0.51        0.39      1.13 o 
   4   0  12       15.54       12.60      3.60 o 
   5   0  12        5.91       12.68      6.69 o 
   6   0  12        4.85        0.94      3.06 o 
   0   1  12       27.85       33.25      1.42 o 
   1   1  12      569.85      612.34     11.17 o 
   2   1  12      190.56      175.68      5.93 o 
   3   1  12       52.81       48.14      4.86 o 
   4   1  12       12.40       10.98      2.21 o 
   5   1  12       18.19       19.39      2.53 o 
   6   1  12       15.97       14.37      3.30 o 
   0   2  12      410.26      441.19     12.23 o 
   1   2  12       91.07       85.51      2.20 o 
   2   2  12       11.06        7.77      0.86 o 
   3   2  12      169.60      162.37     11.74 o 
   4   2  12       13.99       13.27      1.66 o 
   5   2  12       22.92       27.16      3.07 o 
   6   2  12        2.22        1.11      1.99 o 
   0   3  12       77.60       84.98      3.43 o 
   1   3  12       61.56       62.03      1.81 o 
   2   3  12      304.67      276.04     17.79 o 
   3   3  12      271.75      248.55     19.42 o 
   4   3  12       42.90       51.79      4.04 o 
   5   3  12        4.46        4.94      2.01 o 
   6   3  12        0.32       -1.81      2.11 o 
   0   4  12        2.78        3.19      1.00 o 
   1   4  12       80.81       80.22      3.34 o 
   2   4  12       26.22       32.12      2.00 o 
   3   4  12      300.21      323.00     33.00 o 
   4   4  12       32.28       34.70      3.03 o 
   5   4  12       14.80       20.06      2.44 o 
   6   4  12        4.46        6.28      3.19 o 
   0   5  12      567.73      644.19     17.69 o 
   1   5  12       43.18       44.28      1.65 o 
   2   5  12        1.60       -0.68      0.75 o 
   3   5  12       66.41       59.20      6.04 o 
   4   5  12       12.56       10.10      1.76 o 
   5   5  12        6.84        4.85      2.24 o 
   0   6  12       52.63       54.83      2.44 o 
   1   6  12      121.52      118.45      4.25 o 
   2   6  12       74.93       82.51      5.08 o 
   3   6  12      268.90      242.69     23.78 o 
   4   6  12       12.36       16.58      3.46 o 
   5   6  12        6.74        1.02      1.82 o 
   0   7  12       19.19       22.47      1.83 o 
   1   7  12        3.41        1.28      0.92 o 
   2   7  12       32.38       39.09      3.23 o 
   3   7  12       54.59       55.88      7.00 o 
   4   7  12        3.33        0.45      1.61 o 
   5   7  12        2.36        3.11      2.04 o 
   0   8  12        5.63        3.45      1.52 o 
   1   8  12        6.27        4.79      1.23 o 
   2   8  12      116.06      114.11     10.46 o 
   3   8  12       55.84       63.99      5.78 o 
   4   8  12        4.87        2.01      1.73 o 
   0   9  12        5.43        1.99      2.11 o 
   1   9  12       41.24       40.50      2.81 o 
   2   9  12        0.07        2.10      1.48 o 
   3   9  12       10.21        8.19      1.71 o 
   4   9  12        2.75        1.78      1.91 o 
   0  10  12       31.94       35.63      3.93 o 
   1  10  12       56.71       52.26      3.16 o 
   2  10  12       47.35       48.40      4.68 o 
   3  10  12        4.73        0.21      1.61 o 
   0  11  12        1.16        0.91      2.21 o 
   1  11  12       13.02       15.25      2.19 o 
   2  11  12        7.76        9.05      2.04 o 
   3  11  12       18.30       23.59      5.58 o 
   0  12  12        0.00       -2.95      5.34 o 
   1  12  12        1.09        0.72      2.53 o 
   1   0  13        2.09        0.79      0.71 o 
   2   0  13       31.72       24.71      2.75 o 
   3   0  13       30.25       33.74      4.41 o 
   4   0  13       24.78       29.26      7.51 o 
   5   0  13       46.06       36.65      5.85 o 
   6   0  13        0.28        0.85      3.05 o 
   0   1  13        1.12        1.62      0.79 o 
   1   1  13      572.62      584.66     12.57 o 
   2   1  13      969.01      964.33     41.09 o 
   3   1  13       11.03       14.49      1.52 o 
   4   1  13        9.40        1.50      1.53 o 
   5   1  13        7.07        6.10      1.95 o 
   6   1  13        7.27        6.88      2.20 o 
   0   2  13      192.65      226.05      6.69 o 
   1   2  13      109.47      103.63      2.97 o 
   2   2  13       11.01        9.50      0.93 o 
   3   2  13      119.12      118.56      8.22 o 
   4   2  13       58.23       66.64      5.60 o 
   5   2  13        1.94        1.92      1.79 o 
   6   2  13        2.08        2.36      2.02 o 
   0   3  13      284.76      266.06      7.79 o 
   1   3  13       20.60       19.42      1.10 o 
   2   3  13       96.78       90.45      6.46 o 
   3   3  13       73.16       78.82      7.00 o 
   4   3  13       11.97        7.52      1.58 o 
   5   3  13        6.66        5.61      2.00 o 
   6   3  13        0.84        0.20      2.23 o 
   0   4  13      197.99      219.85      7.29 o 
   1   4  13      136.69      151.09      6.41 o 
   2   4  13      105.66      100.93      6.47 o 
   3   4  13       54.67       51.63      5.42 o 
   4   4  13       50.96       66.70      6.73 o 
   5   4  13        0.56       -1.96      1.90 o 
   0   5  13        3.94        3.82      1.14 o 
   1   5  13        0.85        1.31      0.81 o 
   2   5  13      119.16      114.84      7.24 o 
   3   5  13      104.85      114.63     12.38 o 
   4   5  13       51.48       52.47      6.29 o 
   5   5  13        4.63        2.69      2.21 o 
   0   6  13      204.92      205.13      6.38 o 
   1   6  13       10.85       13.53      1.16 o 
   2   6  13       50.47       53.17      3.64 o 
   3   6  13        4.71        7.95      2.18 o 
   4   6  13       21.42       25.45      5.16 o 
   5   6  13        0.51        0.24      1.77 o 
   0   7  13        0.11       -1.23      1.09 o 
   1   7  13       40.88       46.99      1.97 o 
   2   7  13      105.28       99.80      6.67 o 
   3   7  13       50.66       59.19      5.89 o 
   4   7  13        0.24       -0.75      1.46 o 
   5   7  13        1.06        1.51      1.95 o 
   0   8  13      155.03      136.21      7.86 o 
   1   8  13        6.43        5.73      1.36 o 
   2   8  13       68.38       74.95      5.50 o 
   3   8  13        6.77        3.55      1.46 o 
   4   8  13       10.68        7.08      2.65 o 
   0   9  13        0.12       -1.73      1.80 o 
   1   9  13       19.08       25.66      2.46 o 
   2   9  13      110.71      106.67      9.64 o 
   3   9  13        3.44        2.04      1.52 o 
   4   9  13        4.29        3.43      2.00 o 
   0  10  13        6.68        5.77      2.32 o 
   1  10  13        0.20        2.07      1.60 o 
   2  10  13       26.31       25.60      2.68 o 
   3  10  13        5.45        4.36      1.83 o 
   0  11  13        0.46        3.40      2.30 o 
   1  11  13        0.79        1.01      1.64 o 
   2  11  13       92.22       83.37      6.66 o 
   0  12  13        1.26        4.72      2.58 o 
   1  12  13        3.35        3.19      1.71 o 
   0   0  14       17.72       20.16      1.63 o 
   1   0  14      347.86      337.94      8.67 o 
   2   0  14      883.34      866.85     51.05 o 
   3   0  14      161.03      121.48     21.05 o 
   4   0  14       18.77       24.72      8.45 o 
   5   0  14       11.45       15.08      5.01 o 
   6   0  14        5.68        5.13      3.78 o 
   0   1  14        4.26        6.90      1.01 o 
   1   1  14       23.86       27.47      2.21 o 
   2   1  14       62.08       69.42      2.21 o 
   3   1  14       13.00       12.84      1.41 o 
   4   1  14       24.43       13.47      2.89 o 
   5   1  14       33.88       37.01      6.19 o 
   6   1  14        7.18        6.17      2.22 o 
   0   2  14       20.67       24.96      1.61 o 
   1   2  14        2.57        6.34      0.82 o 
   2   2  14       75.29       73.68      4.30 o 
   3   2  14      142.46      116.25      9.35 o 
   4   2  14        2.61       -1.21      1.37 o 
   5   2  14       12.42       14.13      2.45 o 
   0   3  14        0.18        1.42      0.96 o 
   1   3  14       21.87       20.31      1.25 o 
   2   3  14       65.40       60.50      4.24 o 
   3   3  14       27.94       33.03      4.60 o 
   4   3  14       12.26       11.91      1.70 o 
   5   3  14       27.32       29.61      5.17 o 
   0   4  14      226.34      226.93      6.91 o 
   1   4  14      168.07      166.53      7.70 o 
   2   4  14       18.57       20.82      2.04 o 
   3   4  14      426.31      440.32     44.02 o 
   4   4  14       56.24       60.51      6.42 o 
   5   4  14        2.34        2.54      2.09 o 
   0   5  14      120.69      107.66      3.87 o 
   1   5  14       91.97       90.84      3.25 o 
   2   5  14      123.99      130.99      9.61 o 
   3   5  14      152.70      154.05     18.29 o 
   4   5  14       25.65       26.61      2.24 o 
   5   5  14        4.77        3.02      2.52 o 
   0   6  14       22.87       21.96      2.06 o 
   1   6  14        4.21        5.48      1.04 o 
   2   6  14      118.01      114.82      7.58 o 
   3   6  14      248.50      236.68     30.51 o 
   4   6  14       22.05       27.40      3.50 o 
   5   6  14        6.35        7.68      2.15 o 
   0   7  14       23.84       23.78      2.00 o 
   1   7  14        7.79       10.33      1.29 o 
   2   7  14      175.09      174.43     13.23 o 
   3   7  14       42.45       51.71      7.03 o 
   4   7  14        0.53       -1.35      1.52 o 
   0   8  14       15.18       14.95      2.04 o 
   1   8  14       60.39       58.37      2.63 o 
   2   8  14       58.91       66.97      4.09 o 
   3   8  14       14.51       11.97      2.19 o 
   4   8  14        9.58        6.91      1.92 o 
   0   9  14       17.72       21.33      4.29 o 
   1   9  14        0.82       -0.91      1.50 o 
   2   9  14        7.06        8.72      1.86 o 
   3   9  14        4.21        2.57      1.59 o 
   0  10  14        2.13        1.37      2.29 o 
   1  10  14        7.73        7.89      1.85 o 
   2  10  14       30.68       37.44      6.39 o 
   3  10  14        9.21        6.79      1.93 o 
   0  11  14       16.99       16.36      5.14 o 
   1  11  14        5.55        7.60      2.02 o 
   2  11  14       18.08       22.25      3.43 o 
   1   0  15       27.94       34.30      1.87 o 
   2   0  15      186.99      185.34     27.70 o 
   3   0  15       13.12       10.38      2.94 o 
   4   0  15        1.18       -2.75      1.84 o 
   5   0  15        5.23        6.43      2.76 o 
   0   1  15       94.32       95.84      3.41 o 
   1   1  15      135.37      114.13      4.26 o 
   2   1  15       54.29       55.64      2.35 o 
   3   1  15       31.62       34.41      2.77 o 
   4   1  15       38.39       36.03      3.48 o 
   5   1  15       10.08        9.63      2.36 o 
   0   2  15       37.82       35.21      1.92 o 
   1   2  15       39.81       35.14      1.45 o 
   2   2  15        5.21        5.96      1.00 o 
   3   2  15        9.07       12.93      1.69 o 
   4   2  15       25.18       25.20      3.86 o 
   5   2  15        2.75        4.11      1.90 o 
   0   3  15       27.35       21.90      1.70 o 
   1   3  15      334.44      349.15     14.56 o 
   2   3  15       17.20       17.09      1.68 o 
   3   3  15        2.40        2.08      1.14 o 
   4   3  15        1.07       -0.98      1.24 o 
   5   3  15        0.18       -1.80      1.68 o 
   0   4  15       22.90       32.48      2.07 o 
   1   4  15      119.46      120.70      4.57 o 
   2   4  15      199.20      188.35     15.39 o 
   3   4  15        3.65        5.45      1.34 o 
   4   4  15       12.03        7.53      1.51 o 
   5   4  15        5.31        4.02      2.23 o 
   0   5  15       93.02       84.57      3.81 o 
   1   5  15      266.94      276.39     11.92 o 
   2   5  15       10.08        6.76      1.19 o 
   3   5  15       33.76       42.98      4.59 o 
   4   5  15       13.57       12.74      2.04 o 
   5   5  15        5.01        6.36      3.72 o 
   0   6  15        0.00       -1.62      1.16 o 
   1   6  15      258.10      240.51     10.05 o 
   2   6  15      173.67      191.69     13.41 o 
   3   6  15       10.74        9.56      2.57 o 
   4   6  15        1.93        0.38      1.67 o 
   5   6  15        0.12       -0.82      1.78 o 
   0   7  15        0.15       -0.83      1.19 o 
   1   7  15      196.17      187.17      7.96 o 
   2   7  15       25.39       31.99      2.52 o 
   3   7  15        1.79        3.83      1.65 o 
   4   7  15        2.64        2.52      1.72 o 
   0   8  15       16.04       13.78      2.58 o 
   1   8  15       34.17       42.37      2.46 o 
   2   8  15       99.78       82.01      6.39 o 
   3   8  15       13.12       10.14      2.01 o 
   4   8  15        1.30        0.29      1.70 o 
   0   9  15       33.48       39.22      5.00 o 
   1   9  15       30.41       30.45      2.69 o 
   2   9  15        8.89        9.26      1.86 o 
   3   9  15       22.61       25.17      2.69 o 
   0  10  15        2.06        5.38      2.49 o 
   1  10  15        5.40        6.97      1.88 o 
   2  10  15       10.10       14.08      2.36 o 
   0  11  15        0.15        2.38      3.00 o 
   1  11  15       20.12       20.46      3.42 o 
   0   0  16      540.74      566.35     30.75 o 
   1   0  16      147.87      148.63      9.55 o 
   2   0  16       82.26       91.39      5.08 o 
   3   0  16       62.39       65.31      7.58 o 
   4   0  16        3.21        5.55      2.28 o 
   5   0  16        0.22        0.77      2.35 o 
   0   1  16       25.98       33.09      2.52 o 
   1   1  16       15.91       22.23      1.56 o 
   2   1  16       70.37       63.38      2.50 o 
   3   1  16       57.57       53.58      4.22 o 
   4   1  16       27.60       30.33      5.24 o 
   5   1  16        3.10        5.01      1.88 o 
   0   2  16       66.46       60.58      2.61 o 
   1   2  16       30.55       32.07      1.70 o 
   2   2  16        0.73       -0.37      0.99 o 
   3   2  16       31.23       29.74      2.37 o 
   4   2  16       21.35       18.22      3.10 o 
   5   2  16        5.52        2.67      1.85 o 
   0   3  16      285.66      308.31      9.10 o 
   1   3  16       96.05       86.69      4.55 o 
   2   3  16       14.14       18.94      2.74 o 
   3   3  16       81.28       77.43      8.63 o 
   4   3  16       26.93       29.41      2.60 o 
   5   3  16        4.79        1.03      1.89 o 
   0   4  16      124.85      116.56      4.24 o 
   1   4  16      354.39      357.47     13.73 o 
   2   4  16      113.87      100.70      9.93 o 
   3   4  16       17.38       24.06      1.84 o 
   4   4  16       22.88       33.47      4.96 o 
   5   4  16        9.89        5.20      2.64 o 
   0   5  16      200.75      208.27      6.63 o 
   1   5  16       61.32       61.96      2.55 o 
   2   5  16       26.56       23.75      2.96 o 
   3   5  16      134.90      120.10     13.00 o 
   4   5  16       15.97       19.43      2.41 o 
   5   5  16        0.59        5.18      2.75 o 
   0   6  16        7.99        3.42      1.37 o 
   1   6  16       28.69       34.52      2.51 o 
   2   6  16      241.51      219.50     14.67 o 
   3   6  16        0.86        0.48      1.43 o 
   4   6  16        4.51        0.92      1.60 o 
   0   7  16       49.58       52.11      3.57 o 
   1   7  16       10.01       11.62      1.40 o 
   2   7  16        8.62        8.18      1.60 o 
   3   7  16        7.13        2.52      1.55 o 
   4   7  16       11.98        8.67      2.46 o 
   0   8  16        4.37        3.15      1.68 o 
   1   8  16       54.60       46.98      2.52 o 
   2   8  16        1.58        2.23      1.40 o 
   3   8  16        3.41        3.41      1.67 o 
   4   8  16        7.17        5.97      2.07 o 
   0   9  16        0.38       -0.34      3.03 o 
   1   9  16        4.41        4.99      1.83 o 
   2   9  16       44.22       44.96      4.82 o 
   3   9  16        6.70        4.40      1.94 o 
   0  10  16        4.70        5.30      3.44 o 
   1  10  16       14.76        8.98      2.00 o 
   2  10  16       10.75       12.65      2.35 o 
   0  11  16        0.00       -1.61      2.29 o 
   1  11  16       10.01       13.37      3.76 o 
   1   0  17       87.13       75.94      3.68 o 
   2   0  17        3.69        6.11      2.84 o 
   3   0  17       34.93       24.00      3.39 o 
   4   0  17       37.17       30.35      5.30 o 
   5   0  17        0.04       -0.66      2.27 o 
   0   1  17        0.98        0.67      1.48 o 
   1   1  17       69.66       64.39      2.84 o 
   2   1  17       30.57       29.04      1.79 o 
   3   1  17       62.46       65.45      7.03 o 
   4   1  17        0.52       -1.52      1.42 o 
   5   1  17        0.26       -1.14      1.75 o 
   0   2  17      269.86      279.17     11.70 o 
   1   2  17        7.01        7.26      1.21 o 
   2   2  17       22.69       25.88      3.27 o 
   3   2  17       59.98       61.27      5.53 o 
   4   2  17        1.65        0.26      1.57 o 
   5   2  17        3.61        3.43      1.93 o 
   0   3  17      146.45      160.74      5.61 o 
   1   3  17       52.50       52.48      2.97 o 
   2   3  17      239.03      238.89     19.39 o 
   3   3  17       30.66       36.79      4.39 o 
   4   3  17        0.50       -2.13      1.42 o 
   5   3  17        2.31        3.01      1.97 o 
   0   4  17      411.32      451.90     13.34 o 
   1   4  17      231.36      220.58     10.42 o 
   2   4  17      114.25      116.57      9.76 o 
   3   4  17       22.26       19.09      1.88 o 
   4   4  17        5.23        1.16      1.44 o 
   5   4  17        1.16       -0.76      2.02 o 
   0   5  17        4.40        5.68      1.55 o 
   1   5  17       26.79       30.97      2.25 o 
   2   5  17      110.35      105.23      7.96 o 
   3   5  17       58.74       67.57      7.45 o 
   4   5  17       10.64       10.07      2.04 o 
   0   6  17       38.22       52.12      2.87 o 
   1   6  17       30.04       32.80      1.81 o 
   2   6  17       66.18       65.99      3.52 o 
   3   6  17        2.61       -0.28      1.55 o 
   4   6  17        0.49       -2.33      1.86 o 
   0   7  17        1.83        2.36      1.43 o 
   1   7  17       69.96       58.44      2.32 o 
   2   7  17       66.46       57.17      2.75 o 
   3   7  17        5.73        4.02      1.65 o 
   4   7  17        3.34        2.37      1.84 o 
   0   8  17       18.48       17.62      2.38 o 
   1   8  17        2.68        2.04      1.42 o 
   2   8  17        5.09        5.63      1.56 o 
   3   8  17       34.41       43.96      3.89 o 
   0   9  17       25.00       28.98      3.60 o 
   1   9  17        8.66        6.31      1.87 o 
   2   9  17       18.87       18.10      2.24 o 
   3   9  17       26.94       28.73      2.71 o 
   0  10  17        0.35        3.24      2.95 o 
   1  10  17        1.37        0.81      2.02 o 
   2  10  17        0.22        2.13      2.36 o 
   0   0  18      371.20      391.91     22.28 o 
   1   0  18        2.23        3.18      1.56 o 
   2   0  18      136.02      108.68      8.29 o 
   3   0  18      105.44      121.84     28.95 o 
   4   0  18        2.74       -0.61      2.35 o 
   5   0  18        0.11       -2.68      4.28 o 
   0   1  18      102.21      116.27      5.11 o 
   1   1  18       50.71       49.02      2.95 o 
   2   1  18        1.97        1.51      1.29 o 
   3   1  18      107.08      103.88     14.14 o 
   4   1  18        1.00        1.45      1.60 o 
   5   1  18        8.45        4.09      1.95 o 
   0   2  18       44.30       38.91      3.31 o 
   1   2  18      136.72      143.92      9.81 o 
   2   2  18       15.98       12.34      1.63 o 
   3   2  18        3.54        3.69      1.37 o 
   4   2  18        1.87       -0.10      1.62 o 
   5   2  18        7.92        4.32      2.03 o 
   0   3  18       23.90       27.05      4.37 o 
   1   3  18       30.73       31.09      2.79 o 
   2   3  18       39.68       41.18      3.96 o 
   3   3  18       11.80        9.90      1.60 o 
   4   3  18        7.54        5.52      1.84 o 
   5   3  18        9.74        7.94      2.26 o 
   0   4  18      215.32      202.30      7.57 o 
   1   4  18       88.19       93.01      5.59 o 
   2   4  18       32.35       32.87      3.50 o 
   3   4  18       45.57       44.16      5.71 o 
   4   4  18        0.03       -1.79      1.58 o 
   0   5  18        0.53       -1.25      1.29 o 
   1   5  18       29.49       27.16      1.68 o 
   2   5  18       26.85       30.63      2.78 o 
   3   5  18       14.70       16.64      2.04 o 
   4   5  18       10.13       11.16      2.00 o 
   0   6  18        6.56        8.05      1.65 o 
   1   6  18        5.71        7.11      1.27 o 
   2   6  18        1.25        2.43      1.29 o 
   3   6  18        1.61       -1.64      1.69 o 
   4   6  18        3.28        0.36      1.98 o 
   0   7  18       32.79       37.62      2.67 o 
   1   7  18        2.30        3.51      1.25 o 
   2   7  18        7.74        6.79      1.56 o 
   3   7  18        1.45        1.32      1.59 o 
   0   8  18        3.99        4.81      1.86 o 
   1   8  18       19.25       22.11      2.14 o 
   2   8  18       17.95       16.43      1.95 o 
   3   8  18       11.54        5.46      1.94 o 
   0   9  18        9.14       11.34      2.69 o 
   1   9  18       24.72       27.51      2.62 o 
   2   9  18       12.24       11.46      2.11 o 
   0  10  18       10.43       11.03      4.82 o 
   1  10  18       12.01       14.78      2.67 o 
   1   0  19       12.88       19.19      2.32 o 
   2   0  19        8.55       16.45      6.27 o 
   3   0  19       14.57       12.45      2.99 o 
   4   0  19       54.55       35.03      7.25 o 
   5   0  19       11.74        4.99      3.06 o 
   0   1  19       35.08       38.59      3.58 o 
   1   1  19      125.07      109.92      6.01 o 
   2   1  19       39.04       36.01      4.32 o 
   3   1  19       38.70       33.49      7.06 o 
   4   1  19       32.72       33.66      5.19 o 
   5   1  19        0.52        1.63      3.45 o 
   0   2  19       75.67       91.58      4.52 o 
   1   2  19       70.71       71.42      5.04 o 
   2   2  19        4.54        2.94      1.44 o 
   3   2  19       34.10       33.00      4.39 o 
   4   2  19        3.14        1.48      1.77 o 
   0   3  19       59.05       61.88      3.85 o 
   1   3  19       70.44       64.71      5.01 o 
   2   3  19       14.32       11.66      2.58 o 
   3   3  19       10.44        8.73      1.60 o 
   4   3  19        3.46        1.19      1.68 o 
   0   4  19       38.76       29.30      2.96 o 
   1   4  19      138.16      138.13      9.19 o 
   2   4  19       13.99       18.57      2.68 o 
   3   4  19        0.80       -0.99      1.33 o 
   4   4  19       20.53       24.27      4.52 o 
   0   5  19       45.77       49.52      8.08 o 
   1   5  19       13.46       13.24      1.57 o 
   2   5  19       92.10       99.34      9.76 o 
   3   5  19       52.77       48.38      6.15 o 
   4   5  19        8.35        8.46      2.01 o 
   0   6  19        0.56        0.40      1.48 o 
   1   6  19       56.03       55.85      2.62 o 
   2   6  19       19.99       24.96      2.14 o 
   3   6  19        3.31        0.06      1.81 o 
   0   7  19       16.44       15.15      2.07 o 
   1   7  19        9.44       14.31      1.60 o 
   2   7  19       21.89       11.53      2.11 o 
   3   7  19        0.85       -1.85      2.10 o 
   0   8  19        7.76        6.15      2.38 o 
   1   8  19        4.55        3.91      1.61 o 
   2   8  19        0.77        0.01      1.43 o 
   0   9  19        4.47        3.90      2.31 o 
   1   9  19        8.99       11.32      2.12 o 
   2   9  19       14.62        9.88      2.07 o 
   0   0  20       51.09       48.05      5.48 o 
   1   0  20       11.73       17.98      2.98 o 
   2   0  20        4.62        4.57      5.57 o 
   3   0  20      261.67      215.34     56.29 o 
   4   0  20        4.00       12.51      3.21 o 
   0   1  20      152.36      137.37      7.01 o 
   1   1  20       22.05       30.42      2.39 o 
   2   1  20       26.62       32.83      2.98 o 
   3   1  20       40.69       46.48      6.19 o 
   4   1  20       20.84       21.56      3.65 o 
   0   2  20       84.32       85.64      6.19 o 
   1   2  20       69.63       57.80      4.01 o 
   2   2  20       32.05       29.48      2.94 o 
   3   2  20       18.98       17.40      4.61 o 
   4   2  20        5.66        2.48      1.82 o 
   0   3  20       31.45       36.05      4.64 o 
   1   3  20      129.07      129.00      7.41 o 
   2   3  20        0.99       -1.32      1.37 o 
   3   3  20        1.44        0.71      1.53 o 
   4   3  20       35.37       33.17      6.53 o 
   0   4  20        2.38        1.81      2.00 o 
   1   4  20      102.80      116.82      4.95 o 
   2   4  20       40.70       58.56      6.94 o 
   3   4  20       15.43       15.12      2.30 o 
   4   4  20        0.14       -2.73      2.49 o 
   0   5  20        0.79       -2.67      1.78 o 
   1   5  20        2.14        0.40      1.41 o 
   2   5  20       43.39       53.34      6.11 o 
   3   5  20       14.29       17.46      2.15 o 
   4   5  20        0.34       -3.23      3.35 o 
   0   6  20       27.83       27.88      4.03 o 
   1   6  20       51.04       57.47      2.82 o 
   2   6  20       11.52        9.98      1.97 o 
   3   6  20        5.97        5.33      2.21 o 
   0   7  20        3.33        0.81      2.54 o 
   1   7  20       11.45       15.43      1.87 o 
   2   7  20        0.76       -1.03      1.72 o 
   3   7  20        2.23       -2.62      2.35 o 
   0   8  20        3.85        4.07      1.98 o 
   1   8  20        4.15        4.24      1.87 o 
   2   8  20        1.08       -1.18      1.76 o 
   0   9  20        7.31       10.92      2.86 o 
   1   9  20        7.59        9.50      2.08 o 
   1   0  21       37.22       35.17      3.81 o 
   2   0  21      185.55      154.62     33.99 o 
   3   0  21       34.21       30.11      6.97 o 
   4   0  21        8.33        2.99      2.62 o 
   0   1  21      395.29      394.68     16.33 o 
   1   1  21       26.67       30.90      2.79 o 
   2   1  21       24.93       24.25      3.99 o 
   3   1  21        4.50        5.17      2.73 o 
   4   1  21        7.77        6.03      2.01 o 
   0   2  21      308.03      279.81     11.59 o 
   1   2  21       72.02       63.32      4.64 o 
   2   2  21       32.51       34.83      4.05 o 
   3   2  21        3.31        4.82      1.88 o 
   4   2  21       12.24       19.21      2.59 o 
   0   3  21       40.83       32.32      3.28 o 
   1   3  21       10.74       14.28      1.97 o 
   2   3  21        8.09       12.91      1.95 o 
   3   3  21       29.38       33.84      8.81 o 
   4   3  21        1.50        2.16      2.00 o 
   0   4  21        6.73        1.63      2.11 o 
   1   4  21       30.29       38.58      2.50 o 
   2   4  21      130.38      142.00     16.66 o 
   3   4  21        6.10        4.96      1.83 o 
   0   5  21        0.01       -2.92      1.94 o 
   1   5  21        4.88        2.83      1.57 o 
   2   5  21        2.91        6.52      2.00 o 
   3   5  21        2.02        0.60      1.76 o 
   0   6  21        3.73        3.28      2.23 o 
   1   6  21       13.93       13.35      1.94 o 
   2   6  21       38.41       36.29      3.09 o 
   3   6  21        1.40       -0.96      2.10 o 
   0   7  21        2.86        1.06      2.82 o 
   1   7  21       17.04       14.72      2.16 o 
   2   7  21        8.25        7.66      2.26 o 
   0   8  21       26.68       33.02      4.45 o 
   1   8  21        2.27       -0.90      2.20 o 
   0   0  22       15.96        7.61      4.03 o 
   1   0  22       86.51       68.47      9.72 o 
   2   0  22        0.14        0.25      2.37 o 
   3   0  22        5.41        6.90      2.96 o 
   4   0  22        0.57       -2.97      4.53 o 
   0   1  22       25.41       34.87      5.55 o 
   1   1  22       85.83       73.87      4.94 o 
   2   1  22       29.74       34.93      5.86 o 
   3   1  22       19.63       17.73      3.98 o 
   4   1  22        7.34        6.20      2.18 o 
   0   2  22        2.74       10.44      4.20 o 
   1   2  22       14.64       19.35      2.15 o 
   2   2  22       29.65       34.29      4.35 o 
   3   2  22       18.26       17.24      4.04 o 
   0   3  22       20.33       20.99      3.98 o 
   1   3  22       34.07       34.23      2.89 o 
   2   3  22       21.68       25.32      3.34 o 
   3   3  22        2.27        3.51      1.97 o 
   0   4  22        0.29        0.13      1.98 o 
   1   4  22        9.55        7.60      1.92 o 
   2   4  22       60.83       62.84      5.70 o 
   3   4  22        7.12        4.64      1.78 o 
   0   5  22        0.36       -1.78      2.07 o 
   1   5  22       10.07       13.21      1.94 o 
   2   5  22       34.07       41.81      5.99 o 
   3   5  22        2.78       -2.41      1.61 o 
   0   6  22        1.84       -1.06      2.16 o 
   1   6  22        1.48        3.42      1.65 o 
   2   6  22        6.71        4.67      1.97 o 
   0   7  22        2.99        9.62      3.31 o 
   1   7  22       10.64       13.65      2.21 o 
   0   8  22        2.81        5.21      3.36 o 
   1   0  23        6.35        8.62      3.64 o 
   2   0  23       13.86       13.09      4.32 o 
   3   0  23       22.87       18.38     10.80 o 
   0   1  23        0.97        5.99      2.77 o 
   1   1  23       88.03       74.80      4.56 o 
   2   1  23       11.46       12.11      2.21 o 
   3   1  23        9.45        9.27      2.20 o 
   0   2  23       82.83       86.79      5.72 o 
   1   2  23        4.20        6.71      1.81 o 
   2   2  23       25.52       22.10      3.57 o 
   3   2  23       25.62       27.05      5.48 o 
   0   3  23       17.18       20.49      2.92 o 
   1   3  23       18.02       16.66      2.18 o 
   2   3  23       13.57        7.68      1.86 o 
   3   3  23       11.48       11.86      2.60 o 
   0   4  23        0.09       -2.72      2.05 o 
   1   4  23       39.71       43.69      3.44 o 
   2   4  23       25.20       21.69      5.20 o 
   3   4  23        4.06        2.07      2.01 o 
   0   5  23        0.22        0.17      2.21 o 
   1   5  23       16.91       17.87      2.51 o 
   2   5  23       10.47       13.21      2.20 o 
   0   6  23        0.26       -2.25      2.23 o 
   1   6  23       51.88       63.74      3.78 o 
   2   6  23        0.83       -2.15      1.90 o 
   0   7  23        1.13        1.91      2.83 o 
   0   0  24       18.73       21.32      5.21 o 
   1   0  24       12.11       12.25      3.04 o 
   2   0  24        0.22        0.46      2.46 o 
   3   0  24        2.27        5.39      2.98 o 
   0   1  24       12.15       18.38      3.53 o 
   1   1  24        7.69       16.14      2.35 o 
   2   1  24        1.86        2.59      1.85 o 
   3   1  24        0.05        1.19      1.93 o 
   0   2  24       37.44       38.40      5.07 o 
   1   2  24        2.32        3.49      1.74 o 
   2   2  24        6.63        4.18      2.00 o 
   3   2  24        8.82        4.28      2.12 o 
   0   3  24       30.40       30.21      3.52 o 
   1   3  24        4.90        6.17      1.93 o 
   2   3  24        9.73        7.20      1.93 o 
   0   4  24       27.08       22.41      3.26 o 
   1   4  24        1.28        1.24      1.82 o 
   2   4  24        3.70        6.15      1.99 o 
   0   5  24        7.00        4.67      3.59 o 
   1   5  24        5.80        7.45      2.11 o 
   0   6  24       12.77       17.38      3.21 o 
   1   0  25       15.69       18.86      9.11 o 
   2   0  25        3.25        7.54      4.21 o 
   0   1  25        3.63        4.92      2.86 o 
   1   1  25       44.88       54.21      3.74 o 
   2   1  25        0.14        0.24      1.81 o 
   0   2  25        4.78        5.69      2.97 o 
   1   2  25        7.06        6.92      1.93 o 
   2   2  25        9.83        7.40      2.38 o 
   0   3  25        3.35        3.43      3.02 o 
   1   3  25       19.85       28.33      3.25 o 
   2   3  25       12.08       15.98      2.58 o 
   0   4  25       10.06       15.10      3.04 o 
   1   4  25       21.95       22.94      2.76 o 
   0   5  25        0.10        0.05      2.55 o 
   0   0  26       32.72       31.40      6.15 o 
   1   0  26       29.19       31.55      4.39 o 
   0   1  26       19.38       12.67      4.67 o 
   1   1  26        2.64        1.56      1.90 o 
   0   2  26       15.85       18.73      3.86 o 
   1   2  26        0.42       -2.33      1.94 o 
   0   3  26       20.04       22.69      6.32 o 
                                                 
